# Supplementary material for: Acyl-CoA synthetase 6 controls rod photoreceptor function and survival by shaping the phospholipid composition of retinal membranes
Source: Commun Biol. 2024 Aug 21;7:1027. doi: 10.1038/s42003-024-06691-8 (PMC11339274; doi:10.1038/s42003-024-06691-8)
Supplement: Supplementary file 3 — Supplementary Data 1. [file 42003_2024_6691_MOESM3_ESM.xlsx]

## Sheet: DE 
	DEGs (differentially expressed genes) in retinas of Acsl6 knockout mice in comparison to WT littermates identified via RNAseq.
	Changes in genes with P-value <0.05 ( with BH correction) were considered differentially expressed.
	Log10 [FC] column represents the fold changes (FC) in the expression levels of indicated gene in Acsl6-/- mice in comparison to WT littermates caculated based on the average values.
	Differentially expressed genes changed for at least 20% are listed and sorted by fold-change
	Name	Log10 [FC]	- Log10 [P-value]
	Edn2	0.47089	2.01571
	Egr1	0.454535	1.30386
	Serpina3n	0.36703	1.38586
	Serpina1e	0.323035	2.1195
	Cebpd	0.296661	1.91617
	Serpina3k	0.282142	2.03119
	Nudt6	0.273442	1.54833
	Asns	0.263691	2.6325
	Mup3	0.255956	1.37013
	Lrrc2	0.255077	3.28785
	Serpina1c	0.253905	2.60279
	Apoa1	0.252809	1.93343
	Fos	0.246593	1.38743
	Srebf1	0.245447	4.01147
	Scd1	0.24445	2.87581
	Mup9	0.243689	1.47259
	Btc	0.236346	2.4906
	Stat3	0.229466	1.76446
	Nr4a1	0.207003	1.4523
	Arrdc2	0.18922	1.43272
	Apoc1	0.188875	2.08436
	H2-K1	0.186218	2.3428
	Magohb	0.183937	1.96936
	Zfp799	0.182897	2.22298
	Myo10	0.182143	1.97112
	Gckr	0.181463	1.82895
	Lactb2	0.179478	2.10521
	Krt18	0.178522	2.54678
	Hddc2	0.178167	1.40881
	C1qb	0.173192	2.36897
	Slc7a5	0.17284	2.03413
	Gars	0.169622	1.85679
	Ptprn	0.168496	1.78308
	Crb1	0.165734	3.43513
	C1qc	0.164455	2.25212
	Scd2	0.163242	1.37037
	Junb	0.162114	1.36344
	Eef2kmt	0.161539	2.76021
	Aars	0.160064	1.41797
	Fads2	0.158688	1.31877
	Tctex1d2	0.153451	1.90323
	Slc6a6	0.151198	1.38877
	Tpm3	0.149572	3.29789
	Cyp51	0.148203	2.04618
	Dhcr7	0.14797	1.7866
	Zswim7	0.147506	2.38545
	Pex3	0.147086	1.92054
	Ppp1r3f	0.145404	1.57632
	Rbp3	0.143967	2.70326
	Adssl1	0.143846	2.26083
	C1qa	0.143722	1.64704
	Fabp1	0.140095	1.45833
	Apoa2	0.138787	1.31057
	Ctss	0.13568	1.71157
	Klhl29	0.134536	2.09261
	Rhebl1	0.133773	1.53115
	Ufd1l	0.133725	2.11111
	Fam110a	0.133192	1.50606
	Zcchc12	0.1331	2.32471
	Fads1	0.131936	2.20095
	Bcl6	0.128972	1.36589
	Bex1	0.128534	3.0485
	Dtd2	0.127887	1.47864
	Mlf1	0.127503	1.62396
	Tcaim	0.127131	2.32666
	Mzt2	0.126793	1.6319
	Lars	0.126503	2.9924
	Idh1	0.126477	2.42467
	Asrgl1	0.122812	1.57592
	Ubc	0.122729	2.67693
	Cerkl	0.122687	2.3334
	Rpusd3	0.122112	1.81427
	Lmo1	0.121422	2.04409
	Gnb3	0.119274	1.38342
	Aen	0.119163	1.72507
	Mid1ip1	0.118143	2.40408
	Ifitm3	0.117581	2.22704
	Yipf6	0.116479	2.04339
	Trib1	0.115918	1.51988
	Gbas	0.115086	1.52407
	Fam213a	0.11368	1.8852
	Zfp651	0.113416	2.95912
	Zfp385b	0.112113	1.56283
	Anxa1	0.111707	1.70282
	Lmna	0.110582	3.49619
	Loh12cr1	0.110295	2.69226
	Pkp2	0.108272	2.99779
	Dnajc19-ps	0.108043	1.56591
	Grwd1	0.107972	1.47943
	Rrs1	0.107795	1.55012
	Nars	0.107469	1.83871
	Gpcpd1	0.106051	1.89733
	Sars2	0.104386	1.43163
	Rbm34	0.102271	2.68918
	Sec22a	0.102089	1.54121
	Adck3	0.101899	1.67127
	Srebf2	0.101526	1.90972
	Atf5	0.0991088	2.52355
	Exoc6	0.0987924	2.62675
	Scpep1	0.0985359	1.90195
	Uri1	0.0980918	2.02545
	Abcb10	0.0979505	1.81494
	Scfd1	0.0970486	3.0416
	Hmgcs1	0.0967993	3.16568
	Bpgm	0.0958808	1.39295
	Crym	0.0957507	1.52806
	Sars	0.0955847	3.94524
	Exoc2	0.0955434	2.23458
	Acsf3	0.0955351	2.28996
	Sc5d	0.0954478	1.69259
	Mmgt2	0.0949048	1.34033
	Lias	0.093892	1.37889
	Cbx3	0.0931292	1.94075
	Psat1	0.0923543	1.70846
	Tspyl2	0.091945	1.75764
	Cadm1	0.0911076	1.86703
	Tmem106b	0.0906907	1.56072
	Mrpl22	0.0906614	2.0095
	Aldh1a1	0.0905988	1.93825
	Coq7	0.0902448	1.33186
	Jag2	0.089847	1.59008
	Cwf19l2	0.0891788	1.82914
	Zfp143	0.086982	1.50488
	Impdh1	0.0868895	1.82961
	Xpa	0.0863382	1.36115
	Sephs1	0.0858699	2.0858
	Dcaf15	0.0858063	2.16767
	Chil1	0.0857845	1.6597
	Ap1s2	0.0854658	1.63887
	Ttyh2	0.0849249	1.68505
	Med30	0.0848863	1.68705
	Atp5g1	0.0845875	1.34225
	Rbfa	0.0836102	1.36452
	Amdhd2	0.0833707	1.76014
	Pcif1	0.0832136	1.32238
	Zfp871	0.0832014	1.508
	Bex2	0.0831433	1.95512
	Ppap2a	0.082763	2.06638
	Ginm1	0.0827049	1.53725
	Phactr1	0.0824699	1.60253
	Hspb6	0.0816949	2.06342
	Sqle	0.0813717	1.72147
	Nap1l2	0.0810385	1.82064
	Glo1	0.0808	2.64524
	Dis3l2	0.0806415	1.33658
	Klhl20	0.080563	1.41199
	Mpzl1	0.0798645	1.49284
	Hist1h2bc	-0.0981749	1.57603
	Ece2	-0.0989737	2.27884
	Ppp1r17	-0.0994295	2.42221
	Sh2d1a	-0.100433	1.48957
	Rmdn3	-0.100934	1.63058
	Lrp4	-0.101126	2.08543
	Slx1b	-0.103448	1.35749
	Rpe	-0.104956	1.33478
	Ccdc167	-0.104991	2.02082
	Ahsa2	-0.109033	1.3977
	Ercc6l2	-0.109745	1.41901
	Atat1	-0.111274	1.7626
	Cars2	-0.112108	1.32443
	Hspa1a	-0.113079	1.84051
	Hist1h2be	-0.114846	1.77946
	Csrp2	-0.114889	1.81011
	Ano2	-0.115098	1.80503
	Igfbp2	-0.119581	2.17087
	Creld2	-0.119764	1.46974
	Rac3	-0.12118	1.37427
	Hspa1b	-0.123146	1.73584
	Apex2	-0.123166	1.42972
	Sfxn2	-0.124114	1.4116
	Hspa8	-0.124447	1.6135
	Hspa5	-0.124488	1.32434
	Hcls1	-0.126279	2.0067
	Manf	-0.12708	1.66606
	Hist1h2bg	-0.127877	1.81783
	Smug1	-0.12808	1.48933
	Lima1	-0.129993	1.97035
	Fam173b	-0.142133	1.36864
	Hist3h2a	-0.146022	1.55843
	N6amt2	-0.147105	2.53837
	Tex10	-0.149779	2.01037
	Hist1h4i	-0.215546	2.09505
	Wdfy1	-0.228	4.62966
	Gabra2	-0.247421	2.14683

## Sheet: IPA
		To establish pathways affected by the Acsl6 inactivation, the diifferentially expressed genes listed in "DE" tab were analyzed using the Ingenuity Pathway Analysis Software (Qiagen) with default parameters.
		Ratio represents the fraction of genes from a given pathway that undergo a change divided by the total number of genes assigned to the same pathway
		Activation z-score is a measure of coordinated directional change of molecules in the pathway
		Pathways with computed and non-zero z-scores are listed
		Statistically significant pathways grouped by the biological processes and containg non-repative distinct sets of genes with the highest z-score and the ratios more than 5%
		Biological processes	Ingenuity Canonical Pathways	-log(P-value)	Ratio	z-score	Molecules
		Lipid metabolism	Activation of gene expression by SREBF	9.6	0.195	2.828	CYP51A1,DHCR7, HMGCS1,SC5D, SCD1,SQLE, SREBF1,SREBF2
			Oleate Biosynthesis II	6.23	0.364	2	FADS1,FADS2,SCD1,SCD2
			Regulation of lipid metabolism by PPARalpha	5.88	0.0672	2.828	APOA1,APOA2,FABP1,FADS1,HMGCS1,MED30,SREBF1,SREBF2
		Stress Response	Acute Phase Response Signaling	6.33	0.0541	2	APOA1,APOA2,C1QA,C1QB,C1QC,FOS,RBP3,SERPINA1,SERPINA3,STAT3
			NGF-stimulated transcription	3.89	0.103	2	EGR1,FOS,JUNB,TRIB1
		Imflammatory Respone	IL-4 / IL-13 signaling	5.05	0.0636	1.89	ANXA1,BCL6,CEBPD,FOS,HSPA8,JUNB,STAT3
			JAK family kinases / IL-6-type Cytokine Signaling	4.84	0.0759	2.449	CEBPD,FOS,JUNB,SERPINA1,SERPINA3,STAT3
			Immunogenic Cell Death Signaling Pathway	3.47	0.0556	-1.342	ANXA1,HSPA1A/HSPA1B,Hspa1b,HSPA5,HSPA8
		Statistically significant pathways containg non-repative distinct sets of genes with ratios less than 5%
			Ingenuity Canonical Pathways	-log(p-value)	Ratio	z-score	Molecules
			Natural Killer Cell Signaling	3.44	0.0354	-2.646	HLA-A,HSPA1A/HSPA1B,Hspa1b,HSPA5,HSPA8,RAC3,SH2D1A
		`	ABC-family proteins mediated transport	3.24	0.0495	2.236	ABCB10,ABCD3,APOA1,PEX3,UBC
			Response to elevated platelet cytosolic Ca2+	2.72	0.0379	0.447	APOA1,HSPA5,MANF,SERPINA1,SERPINA3
			Protein Ubiquitination Pathway	2.63	0.0256	0.378	DNAJC19,HLA-A,HSPA1A/HSPA1B,HSPA5,HSPA8,HSPB6,UBC
			Transcriptional regulation of white adipocyte differentiation	2.62	0.0476	2	CEBPD,MED30,SREBF1,SREBF2
			BAG2 Signaling Pathway	2.6	0.0471	-2	HSPA1A/HSPA1B,Hspa1b,HSPA5,HSPA8
		Pathways	HIF1α Signaling	2.56	0.0287	2.236	HSPA1A/HSPA1B,Hspa1b,HSPA5,HSPA8,RAC3,STAT3
		with ratios	ABRA Signaling Pathway	2.48	0.0435	2	EGR1,FOS,JUNB,TPM3
		less than 5%	NOD1/2 Signaling Pathway	2.06	0.0265	-1.342	FOS,HSPA1A/HSPA1B,Hspa1b,HSPA5,HSPA8
			Production of Nitric Oxide and Reactive Oxygen Species in Macrophages	2.04	0.0262	2	APOA1,APOA2,FOS,RAC3,SERPINA1
			Regulation of Insulin-like Growth Factor (IGF) transport and uptake by IGFBPs	2.02	0.0323	1	APOA1,APOA2,IGFBP2,SERPINA1
			Cachexia Signaling Pathway	1.93	0.019	-0.378	CEBPD,HSPA1A/HSPA1B,Hspa1b,HSPA5,HSPA8,SERPINA1,STAT3
			Neutrophil degranulation	1.84	0.0168	0.707	CTSS,HSPA1A/HSPA1B,HSPA8,IDH1,IMPDH1,SERPINA1,SERPINA3
			Role of Chondrocytes in Rheumatoid Arthritis Signaling Pathway	1.84	0.0284	2	CEBPD,EGR1,FOS,STAT3
			NAFLD Signaling Pathway	1.75	0.0221	1.342	FOS,SCD1,SREBF1,STAT3
			IL-12 Signaling and Production in Macrophages	1.74	0.0219	-2.236	APOA1,APOA2,FOS,SERPINA1,STAT3
			eNOS Signaling	1.69	0.0256	2	HSPA1A/HSPA1B,Hspa1b,HSPA5,HSPA8
		Pathways that did not reach statistical significance
			Ingenuity Canonical Pathways	-log(p-value)	Ratio	z-score	Molecules
			Multiple Sclerosis Signaling Pathway	1.22	0.018	2	C1QA,C1QB,C1QC,HLA-A
			Myelination Signaling Pathway	0.762	0.0122	2	FOS,SCD,SREBF1,SREBF2
			Class I MHC mediated antigen processing and presentation	0.979	0.0133	1.342	CTSS,HLA-A,HSPA5,KLHL20,UBC
			RAR Activation	0.498	0.00932	1	ALDH1A1,FOS,RAC3,RBP3
		Not statistically significant	RHO GTPase cycle	0.457	0.00889	1	ABCD3,RAC3,SCFD1,TPM3
		pathways	Molecular Mechanisms of Cancer	0	0.00467	1	EDN2,FOS,GNB3,RAC3
			G-Protein Coupled Receptor Signaling	0	0.00569	1	FOS,GNB3,RAC3,STAT3
			S100 Family Signaling Pathway	0.392	0.00777	0.816	ANXA1,BTC,FOS,RAC3,STAT3,TPM3
			Systemic Lupus Erythematosus in T Cell Signaling Pathway	0.373	0.00778	0.447	BCL6,FOS,HLA-A,RAC3,STAT3
			Neutrophil Extracellular Trap Signaling Pathway	0.561	0.01	-2	C1QA,C1QB,C1QC,RAC3
			Chaperone Mediated Autophagy Signaling Pathway	0.384	0.00787	-2.236	HSPA1A/HSPA1B,Hspa1b,HSPA5,HSPA8,IDH1
