# Supplementary material for: Acyl-CoA synthetase 6 controls rod photoreceptor function and survival by shaping the phospholipid composition of retinal membranes
Source: Commun Biol. 2024 Aug 21;7:1027. doi: 10.1038/s42003-024-06691-8 (PMC11339274; doi:10.1038/s42003-024-06691-8)
Supplement: Supplementary file 4 — Supplementary Data 2. [file 42003_2024_6691_MOESM4_ESM.xlsx]

## Sheet: Figure 1
Panel b
	Rods	Cones	BC	RGC	HC	AC	MG
	3.89575	2.12629	3.37584	2.58182	2.02137	3.34015	3.36499
	3.837	1.98913	2.88353	2.18803	1.6886	3.22159	3.00357
	3.70322	1.91654	2.72825	2.07999	1.65754	2.94196	2.73767
	3.69615	1.89074	2.5631	1.87097	1.5343	2.92181	2.69804
	3.66785	1.78274	2.54885	1.8038	1.43863	2.84076	2.62855
	3.65952	1.74656	2.48702	1.79993	1.42837	2.82871	2.58892
	3.64581	1.73077	2.44173	1.76558	1.41885	2.82871	2.54994
	3.60666	1.63149	2.27245	1.75365	1.3998	2.77351	2.42514
	3.57744	1.61844	2.20364	1.63423	1.33356	2.77212	2.39428
	3.53128	1.60604	2.19723	1.61491	1.25225	2.75819	2.31822
	3.52645	1.58129	2.13699	1.58	1.21409	2.74716	2.26547
	3.52325	1.54951	2.11104	1.54837	1.2105	2.70581	2.26159
	3.51373	1.53221	2.10029	1.50631	1.16946	2.6735	2.22618
	3.48878	1.49257	2.05743	1.472	1.15536	2.66508	2.04534
	3.48417	1.45591	2.00677	1.46514	1.145	2.66257	1.95871
	3.4645	1.43185	1.99626	1.40419	1.11929	2.65886	1.86035
	3.457	1.43137	1.98806	1.38683	1.10817	2.64176	1.85429
	3.44959	1.4079	1.98805	1.38352	1.10028	2.59347	1.83596
	3.42818	1.40256	1.90789	1.31501	1.09631	2.5889	1.81741
	3.40634	1.36794	1.87049	1.2776	1.07657	2.55323	1.77705
	3.40072	1.36087	1.86228	1.25774	1.07365	2.54561	1.76095
	3.40071	1.33628	1.85138	1.25216	1.07036	2.52633	1.75376
	3.397	1.31542	1.8048	1.23521	1.06432	2.50594	1.74637
	3.39513	1.30566	1.79531	1.23327	1.05879	2.47896	1.73031
	3.39093	1.29862	1.6997	1.17966	1.02544	2.47497	1.72651
	3.37039	1.26693	1.65118	1.09324	0.989033	2.4408	1.69424
	3.37039	1.26217	1.61382	1.07619	0.979829	2.40521	1.69182
	3.35514	1.26079	1.59192	0.876685	0.953165	2.40199	1.6852
	3.35027	1.2364	1.59066	0.779995	0.951434	2.34393	1.64999
	3.34366	1.23278	1.58926	0.693301	0.946385	2.33574	1.64629
	3.32152	1.22934	1.58467	3.02576e-05	0.945573	2.32903	1.59403
	3.3215	1.21738	1.57264	2.06069e-05	0.890084	2.2678	1.57826
	3.31894	1.21446	1.56848	1.9976e-05	0.880847	2.19723	1.52313
	3.31766	1.19371	1.53983	1.50832e-05	0.823567	2.18733	1.51167
	3.31594	1.1923	1.53779	1.4041e-05	0.816536	2.16995	1.49618
	3.30874	1.17778	1.51601	1.39212e-05	0.804462	2.15971	1.49571
	3.28615	1.17318	1.50931	1.26338e-05	0.79896	2.11552	1.44442
	3.25092	1.1687	1.46123	1.21773e-05	0.795265	2.10131	1.44191
	3.24617	1.14121	1.4548	1.20696e-05	0.774953	2.07897	1.4265
	3.23085	1.1248	1.43011	1.09227e-05	0.761296	2.06402	1.42029
	3.22273	1.11459	1.42051	1.07107e-05	0.760455	2.06283	1.39666
	3.22042	1.05769	1.41737	9.63761e-06	0.757263	2.03572	1.39522
	3.20442	1.05525	1.41628	8.68405e-06	0.757115	2.01685	1.37887
	3.19649	1.02266	1.41146	7.66675e-06	0.730278	1.98887	1.34867
	3.18827	1.0178	1.40541	7.39895e-06	0.704076	1.98262	1.34729
	3.18199	1.01369	1.3926	5.5877e-06	0.645044	1.95973	1.33964
	3.17758	0.970635	1.38838	5.23696e-06	0.621599	1.89794	1.32404
	3.17537	0.956552	1.3804	4.8222e-06	0.574643	1.89555	1.31248
	3.17428	0.956002	1.37137	3.81455e-06	0.572493	1.89481	1.31144
	3.16771	0.942504	1.3451	3.48591e-06	0.557024	1.86771	1.30592
	3.16121	0.935771	1.32256	3.07648e-06	0.55406	1.86081	1.28981
	3.15794	0.927801	1.32244	2.53393e-06	0.542227	1.84763	1.28637
	3.14939	0.878251	1.31981	2.33795e-06	0.534042	1.84426	1.27591
	3.13349	0.871644	1.31701	1.27988e-06	0.511397	1.82436	1.27443
	3.13244	0.865962	1.30228	9.95285e-07	0.505548	1.80821	1.26039
	3.12827	0.861891	1.28542	6.85643e-07	0.487843	1.80183	1.25608
	3.12478	0.856164	1.27883	5.55114e-07	0.481267	1.7993	1.20837
	3.11171	0.83611	1.27624	3.36414e-07	0.480893	1.77896	1.20224
	3.10864	0.833703	1.24488	-4.19216e-07	0.462091	1.7672	1.18412
	3.10253	0.820993	1.24164	-6.8673e-07	0.458849	1.75324	1.16322
	3.10252	0.811406	1.2332	-2.48483e-06	0.423186	1.7338	1.1489
	3.10217	0.794479	1.22549	-2.85538e-06	0.419419	1.71596	1.1412
	3.0881	0.789434	1.22066	-2.98754e-06	0.412668	1.68593	1.12734
	3.08742	0.774388	1.21505	-3.30823e-06	2.18498e-05	1.67564	1.12257
	3.08145	0.751916	1.20622	-3.46552e-06	1.81833e-05	1.65033	1.11846
	3.06037	0.743151	1.20483	-3.47779e-06	1.80244e-05	1.64322	1.11668
	3.05121	0.716652	1.20117	-4.40188e-06	1.51128e-05	1.62399	1.09985
	3.04453	0.66581	1.20014	-4.83676e-06	1.44971e-05	1.62203	1.08858
	3.04453	0.65714	1.19921	-4.88926e-06	1.40933e-05	1.62039	1.07825
	3.04452	0.615319	1.19849	-4.94286e-06	1.3548e-05	1.60305	1.0444
	3.0445	0.610602	1.18553	-5.48984e-06	1.27152e-05	1.58096	1.03004
	3.04072	0.607032	1.17477	-6.21168e-06	1.26051e-05	1.58091	1.02451
	3.03692	0.602927	1.16815	-6.54076e-06	1.25289e-05	1.54284	1.02346
	3.02009	0.60088	1.16344	-6.76248e-06	1.24269e-05	1.5218	1.01364
	3.02009	0.587684	1.14457	-8.37659e-06	1.22665e-05	1.50835	1.00911
	3.01454	0.586266	1.13978	-8.72311e-06	1.18805e-05	1.50139	0.984681
	3.01087	0.583494	1.13634	-8.90219e-06	1.06859e-05	1.49815	0.981141
	3.01085	0.576879	1.13409	-9.54139e-06	1.06035e-05	1.49013	0.972618
	3.00356	0.573132	1.13048	-9.60108e-06	1.03248e-05	1.48562	0.951892
	3.00355	0.57296	1.12835	-1.06085e-05	9.92735e-06	1.46073	0.936757
	3.00355	0.549314	1.118	-1.09548e-05	9.82874e-06	1.45164	0.921789
	3.00174	0.528537	1.11035	-1.10173e-05	8.89083e-06	1.44515	0.918944
	2.99629	0.497462	1.10845	-1.35217e-05	8.66808e-06	1.43973	0.907628
	2.99451	0.490101	1.10742	-1.36001e-05	8.39987e-06	1.4086	0.907264
	2.99091	0.479228	1.08746	-1.37067e-05	8.34921e-06	1.36537	0.897421
	2.9909	0.473885	1.03581	-1.68376e-05	7.95732e-06	1.33118	0.891586
	2.98732	0.437247	1.02222	-1.8869e-05	7.60061e-06	1.31782	0.889985
	2.97843	2.81483e-05	1.00676		6.73068e-06	1.302	0.882819
	2.97842	1.85995e-05	0.996727		6.6539e-06	1.29233	0.880129
	2.97664	1.12852e-05	0.992331		6.513e-06	1.19411	0.857369
	2.97137	1.04939e-05	0.990518		6.3871e-06	1.17421	0.824287
	2.96961	9.24224e-06	0.986101		6.25931e-06	1.14818	0.800277
	2.96874	7.38507e-06	0.985122		6.23188e-06	1.14647	0.792988
	2.96786	7.25083e-06	0.980939		6.04604e-06	1.08513	0.788807
	2.96262	6.65807e-06	0.979778		5.55536e-06	1.06747	0.7853
	2.96262	6.37444e-06	0.969627		5.20923e-06	1.03079	0.784307
	2.95916	5.15228e-06	0.964361		4.46462e-06	0.950128	0.77313
	2.95484	5.00586e-06	0.962765		4.37747e-06	0.758268	0.72914
	2.95396	4.12645e-06	0.959464		3.08398e-06	3.03496e-05	0.723249
	2.95395	3.75585e-06	0.944231		2.50578e-06	2.70183e-05	0.712751
	2.94539	3.46124e-06	0.942139		2.42304e-06	2.40893e-05	0.708077
	2.94368	2.99944e-06	0.938932		2.13412e-06	2.40049e-05	0.66678
	2.94197	2.64591e-06	0.938922		1.92807e-06	2.39692e-05	0.624006
	2.94084	2.44987e-06	0.928401		1.81668e-06	2.37446e-05	0.604668
	2.93857	2.35963e-06	0.92641		1.48093e-06	2.3696e-05	0.588929
	2.9369	2.20487e-07	0.925259		6.96854e-07	2.3565e-05	0.552677
	2.93689	1.96877e-07	0.917064		3.68655e-07	2.35445e-05	0.550185
	2.93351	-3.34875e-07	0.90561		1.84131e-07	2.23014e-05	0.539773
	2.93268	-1.8844e-06	0.902952		-2.84636e-08	2.14671e-05	0.53681
	2.92847	-2.0807e-06	0.894333		-1.44145e-07	2.12347e-05	0.535601
	2.92681	-2.53991e-06	0.887963		-2.43338e-07	2.0649e-05	0.532797
	2.92681	-2.69232e-06	0.885751		-2.52063e-07	1.97054e-05	0.528929
	2.9268	-2.69689e-06	0.884131		-8.72647e-07	1.9314e-05	0.515204
	2.92512	-3.1667e-06	0.883915		-9.88051e-07	1.89534e-05	0.513848
	2.92348	-4.44161e-06	0.882266		-1.09537e-06	1.87733e-05	0.510173
	2.92348	-4.65677e-06	0.881666		-1.74177e-06	1.80567e-05	0.502112
	2.92347	-5.0485e-06	0.878565		-1.81569e-06	1.79247e-05	0.489879
	2.91847	-5.1451e-06	0.874975		-1.84103e-06	1.78915e-05	0.474205
	2.91683	-5.72029e-06	0.873508		-2.57338e-06	1.78534e-05	0.45517
	2.91682	-6.58389e-06	0.866167		-3.45061e-06	1.76415e-05	0.452181
	2.91517	-6.67858e-06	0.858102		-3.81964e-06	1.7566e-05	0.430553
	2.91351	-6.98743e-06	0.852826		-3.90093e-06	1.75581e-05	0.42117
	2.90697	-7.30148e-06	0.85181		-3.9112e-06	1.70069e-05	0.418786
	2.90534	-7.75158e-06	0.851071		-5.76009e-06	1.69255e-05	0.415561
	2.90533	-9.51203e-06	0.848137		-5.98421e-06	1.66824e-05	2.78848e-05
	2.90533	-9.72393e-06	0.844018		-6.38882e-06	1.66017e-05	2.63735e-05
	2.90046	-1.01889e-05	0.843106		-6.98301e-06	1.65298e-05	2.51919e-05
	2.90045	-1.30379e-05	0.828743		-7.35564e-06	1.6179e-05	2.41506e-05
	2.89882	-2.11106e-05	0.824292		-8.38062e-06	1.61498e-05	2.34171e-05
	2.89076	-2.34002e-05	0.822279		-8.39956e-06	1.60024e-05	2.24621e-05
	2.88914	-2.42797e-05	0.818081		-8.75737e-06	1.59744e-05	2.2419e-05
	2.88754		0.817749		-9.18547e-06	1.58551e-05	2.1972e-05
	2.88753		0.817663		-9.95099e-06	1.56084e-05	2.06922e-05
	2.88595		0.8173		-1.05692e-05	1.54911e-05	1.98841e-05
	2.88276		0.807854		-1.0685e-05	1.53723e-05	1.94627e-05
	2.87957		0.802552		-1.17828e-05	1.52952e-05	1.86143e-05
	2.87956		0.792701		-1.286e-05	1.51017e-05	1.84848e-05
	2.8772		0.781482		-1.32544e-05	1.5027e-05	1.80176e-05
	2.87483		0.781425		-1.33692e-05	1.47961e-05	1.75002e-05
	2.87483		0.780839		-1.39749e-05	1.46373e-05	1.73059e-05
	2.87405		0.780187		-1.41725e-05	1.45087e-05	1.64413e-05
	2.87011		0.776364		-1.50552e-05	1.44686e-05	1.63969e-05
	2.8701		0.772148		-1.52552e-05	1.44637e-05	1.59754e-05
	2.86697		0.771887		-1.54594e-05	1.43663e-05	1.51659e-05
	2.86542		0.765083		-1.83976e-05	1.42917e-05	1.5137e-05
	2.86541		0.750919		-2.23717e-05	1.42009e-05	1.47949e-05
	2.86385		0.748885		-2.5121e-05	1.41634e-05	1.47763e-05
	2.86384		0.748617		-2.79696e-05	1.41342e-05	1.45176e-05
	2.8623		0.747455			1.39673e-05	1.42096e-05
	2.86074		0.743802			1.3949e-05	1.38259e-05
	2.85919		0.73913			1.38598e-05	1.33491e-05
	2.85918		0.737866			1.33466e-05	1.33034e-05
	2.85379		0.737711			1.3317e-05	1.29123e-05
	2.8507		0.735988			1.32327e-05	1.28078e-05
	2.84993		0.734413			1.32159e-05	1.24573e-05
	2.84687		0.730571			1.31762e-05	1.23915e-05
	2.8423		0.728022			1.3081e-05	1.23105e-05
	2.8423		0.724403			1.30408e-05	1.22175e-05
	2.83962		0.722591			1.27675e-05	1.20591e-05
	2.83927		0.722113			1.27206e-05	1.17254e-05
	2.83621		0.720422			1.26299e-05	1.13522e-05
	2.83473		0.717777			1.22351e-05	1.10757e-05
	2.83472		0.716697			1.19785e-05	1.09572e-05
	2.83171		0.715456			1.19143e-05	1.07523e-05
	2.8272		0.714254			1.18909e-05	1.06257e-05
	2.82572		0.712658			1.17914e-05	1.06231e-05
	2.82572		0.712402			1.17446e-05	1.04859e-05
	2.82422		0.710544			1.1615e-05	1.027e-05
	2.82274		0.704967			1.16075e-05	1.01858e-05
	2.81977		0.704952			1.15698e-05	1.01704e-05
	2.81827		0.700699			1.15636e-05	1.01445e-05
	2.81681		0.700135			1.14792e-05	1.00169e-05
	2.81534		0.697917			1.13686e-05	9.98313e-06
	2.81385		0.69106			1.1102e-05	9.97257e-06
	2.81385		0.689658			1.10579e-05	9.50451e-06
	2.81382		0.687739			1.10437e-05	9.44093e-06
	2.81091		0.686854			1.10208e-05	9.20096e-06
	2.80945		0.68681			1.10056e-05	8.36873e-06
	2.80944		0.68016			1.09113e-05	8.28206e-06
	2.80943		0.679475			1.08415e-05	8.15376e-06
	2.80834		0.6719			1.08146e-05	7.65968e-06
	2.80797		0.666321			1.06631e-05	7.42876e-06
	2.80723		0.662987			1.06336e-05	7.09558e-06
	2.80505		0.657289			1.03499e-05	7.09308e-06
	2.80504		0.656838			1.02865e-05	6.60833e-06
	2.80361		0.654032			1.02356e-05	6.59897e-06
	2.80358		0.652972			9.92944e-06	6.54315e-06
	2.80214		0.649283			9.83347e-06	6.54076e-06
	2.80067		0.645714			9.66755e-06	6.5313e-06
	2.79924		0.644691			9.62982e-06	6.41988e-06
	2.79779		0.638339			9.55837e-06	6.15265e-06
	2.79777		0.636938			9.55742e-06	6.09879e-06
	2.79634		0.629288			9.55245e-06	5.38931e-06
	2.79633		0.627855			9.51159e-06	4.97692e-06
	2.7949		0.621642			9.5108e-06	4.91206e-06
	2.7949		0.620606			9.35247e-06	4.8891e-06
	2.79347		0.619852			9.14879e-06	4.61336e-06
	2.79346		0.612342			9.0517e-06	4.5906e-06
	2.79203		0.611037			9.02075e-06	4.52139e-06
	2.79202		0.607086			8.93027e-06	4.34481e-06
	2.79058		0.594766			8.90356e-06	4.29681e-06
	2.79058		0.589688			8.8388e-06	4.26974e-06
	2.78841		0.588775			8.73891e-06	4.19579e-06
	2.78486		0.586282			8.72039e-06	4.09391e-06
	2.78344		0.581146			8.70211e-06	4.08007e-06
	2.78343		0.574623			8.62398e-06	4.03188e-06
	2.7806		0.574451			8.56136e-06	3.82249e-06
	2.78058		0.568614			8.55191e-06	3.70753e-06
	2.77919		0.566339			8.46438e-06	3.65431e-06
	2.77777		0.565506			8.41144e-06	3.62989e-06
	2.77774		0.56163			8.38565e-06	3.59563e-06
	2.77564		0.558641			8.38215e-06	3.551e-06
	2.77494		0.55434			8.31925e-06	3.44322e-06
	2.77354		0.552618			8.27899e-06	3.37258e-06
	2.77353		0.543835			8.17893e-06	3.28243e-06
	2.77353		0.539471			8.16075e-06	3.2733e-06
	2.7721		0.526449			8.11973e-06	2.87086e-06
	2.7693		0.520584			8.11425e-06	2.82621e-06
	2.7693		0.504004			8.08043e-06	2.79469e-06
	2.7693		0.503281			8.02499e-06	2.71674e-06
	2.76929		0.478125			8.02035e-06	2.69913e-06
	2.76512		0.475768			8.00728e-06	2.60931e-06
	2.76235		0.469889			7.98352e-06	2.53267e-06
	2.76097		0.468977			7.95459e-06	2.38363e-06
	2.75957		0.424222			7.90791e-06	2.33084e-06
	2.75956		0.417437			7.88468e-06	2.19984e-06
	2.75954		3.12879e-05			7.77143e-06	2.07925e-06
	2.7568		2.96817e-05			7.69866e-06	1.85931e-06
	2.7568		2.80586e-05			7.61121e-06	1.70213e-06
	2.75679		2.39038e-05			7.549e-06	1.69413e-06
	2.75265		2.35093e-05			7.46613e-06	1.66445e-06
	2.75129		2.24398e-05			7.45835e-06	1.60981e-06
	2.75127		2.14249e-05			7.30976e-06	1.59562e-06
	2.74991		2.02354e-05			7.09291e-06	1.56485e-06
	2.74857		1.95869e-05			6.94106e-06	1.40159e-06
	2.74855		1.91516e-05			6.92023e-06	1.37256e-06
	2.74717		1.8922e-05			6.72268e-06	1.36232e-06
	2.74583		1.86473e-05			6.64872e-06	1.36044e-06
	2.74583		1.85498e-05			6.55648e-06	1.28533e-06
	2.74309		1.79986e-05			6.32669e-06	1.28043e-06
	2.74308		1.75743e-05			6.10679e-06	1.27979e-06
	2.74173		1.71872e-05			6.07857e-06	1.25278e-06
	2.74037		1.66656e-05			6.01706e-06	1.22689e-06
	2.73902		1.56514e-05			5.81057e-06	1.13823e-06
	2.73902		1.55327e-05			5.80539e-06	1.06278e-06
	2.73361		1.54342e-05			5.77016e-06	9.71941e-07
	2.73361		1.53851e-05			5.72442e-06	9.61141e-07
	2.73226		1.51791e-05			5.72183e-06	9.08113e-07
	2.72959		1.465e-05			5.64588e-06	7.38547e-07
	2.72959		1.43864e-05			5.43893e-06	6.11937e-07
	2.72958		1.41925e-05			5.41842e-06	5.79432e-07
	2.72826		1.39702e-05			5.39656e-06	5.70927e-07
	2.72692		1.36857e-05			5.32506e-06	4.90505e-07
	2.72691		1.34871e-05			5.27209e-06	4.81635e-07
	2.72428		1.32243e-05			5.26907e-06	-2.45627e-08
	2.7216		1.30939e-05			5.26532e-06	-5.64357e-08
	2.72159		1.30912e-05			5.21341e-06	-1.13085e-07
	2.72158		1.29958e-05			5.13539e-06	-3.1226e-07
	2.71896		1.28416e-05			5.07011e-06	-3.76358e-07
	2.71896		1.24329e-05			4.8806e-06	-4.92093e-07
	2.71895		1.21757e-05			4.83284e-06	-6.67886e-07
	2.71586		1.17634e-05			4.8292e-06	-1.06592e-06
	2.71368		1.17022e-05			4.7516e-06	-1.21047e-06
	2.71104		1.1631e-05			4.68129e-06	-1.21681e-06
	2.70973		1.1459e-05			4.67798e-06	-1.22863e-06
	2.70712		1.11104e-05			4.6729e-06	-1.24406e-06
	2.70322		1.10842e-05			4.63357e-06	-1.25077e-06
	2.70322		1.08805e-05			4.42863e-06	-1.34048e-06
	2.7032		1.06003e-05			4.42194e-06	-1.44296e-06
	2.69803		1.05983e-05			4.38251e-06	-1.63406e-06
	2.69675		1.04587e-05			4.18027e-06	-1.64359e-06
	2.69544		1.03958e-05			4.10696e-06	-1.75014e-06
	2.69416		1.02096e-05			4.05044e-06	-1.94913e-06
	2.69287		1.02003e-05			4.03402e-06	-1.96753e-06
	2.69286		1.01251e-05			4.01427e-06	-2.23365e-06
	2.69031		9.93687e-06			3.96691e-06	-2.44793e-06
	2.6903		9.92041e-06			3.96388e-06	-2.45852e-06
	2.68775		9.80063e-06			3.95033e-06	-2.65263e-06
	2.68649		9.78449e-06			3.86654e-06	-2.843e-06
	2.68648		9.69243e-06			3.86456e-06	-2.8639e-06
	2.68478		9.58492e-06			3.79768e-06	-3.11547e-06
	2.68141		9.53337e-06			3.79208e-06	-3.11674e-06
	2.6814		9.44127e-06			3.76562e-06	-3.22682e-06
	2.6814		9.33039e-06			3.734e-06	-3.26311e-06
	2.68014		9.27399e-06			3.67999e-06	-3.33439e-06
	2.67949		9.19201e-06			3.66231e-06	-3.36311e-06
	2.67762		9.19095e-06			3.65838e-06	-3.37141e-06
	2.67591		9.09354e-06			3.65236e-06	-3.37374e-06
	2.67507		8.986e-06			3.65197e-06	-3.41128e-06
	2.67132		8.82817e-06			3.5975e-06	-3.5186e-06
	2.67132		8.79993e-06			3.56883e-06	-3.6165e-06
	2.67128		8.11752e-06			3.54205e-06	-3.62847e-06
	2.67008		7.92284e-06			3.49883e-06	-3.69792e-06
	2.66881		7.85657e-06			3.48028e-06	-4.04637e-06
	2.66758		7.81283e-06			3.3906e-06	-4.13277e-06
	2.66757		7.71235e-06			3.35385e-06	-4.33169e-06
	2.66756		7.48176e-06			3.31284e-06	-4.3536e-06
	2.6663		7.42849e-06			3.28674e-06	-4.41494e-06
	2.66506		7.38406e-06			3.24771e-06	-4.53837e-06
	2.66445		7.37495e-06			3.14795e-06	-4.73067e-06
	2.66386		7.32152e-06			3.13754e-06	-4.8101e-06
	2.66383		7.19884e-06			3.103e-06	-4.86007e-06
	2.66258		6.73626e-06			3.08937e-06	-4.90813e-06
	2.66136		6.72907e-06			3.06528e-06	-4.98984e-06
	2.66136		6.50349e-06			3.06285e-06	-5.01743e-06
	2.66135		6.50024e-06			3.02019e-06	-5.12988e-06
	2.66133		6.05502e-06			2.99302e-06	-5.13393e-06
	2.65887		5.86828e-06			2.87601e-06	-5.27083e-06
	2.65887		5.65559e-06			2.86265e-06	-5.27324e-06
	2.65826		5.53425e-06			2.84857e-06	-5.29477e-06
	2.65642		5.36539e-06			2.75022e-06	-5.55312e-06
	2.65516		5.30105e-06			2.67862e-06	-5.5562e-06
	2.65516		4.98543e-06			2.6529e-06	-5.6935e-06
	2.65396		4.98525e-06			2.64459e-06	-5.75224e-06
	2.65394		4.90072e-06			2.61326e-06	-5.81519e-06
	2.6515		4.46184e-06			2.53598e-06	-5.88154e-06
	2.65148		4.3917e-06			2.5184e-06	-5.92149e-06
	2.65028		4.31281e-06			2.48764e-06	-5.99311e-06
	2.64783		4.21644e-06			2.3018e-06	-6.08841e-06
	2.64663		4.14996e-06			2.30009e-06	-6.28953e-06
	2.64539		4.0165e-06			2.18861e-06	-6.28995e-06
	2.64418		3.85225e-06			2.15104e-06	-6.39107e-06
	2.64418		3.80005e-06			1.93166e-06	-6.41616e-06
	2.64417		3.76236e-06			1.90417e-06	-6.518e-06
	2.64298		3.58837e-06			1.81299e-06	-6.59648e-06
	2.64176		3.39787e-06			1.73624e-06	-6.82339e-06
	2.64176		3.18039e-06			1.73481e-06	-6.94681e-06
	2.64174		3.09949e-06			1.71173e-06	-6.99602e-06
	2.63934		2.7589e-06			1.66191e-06	-7.10992e-06
	2.63814		2.68968e-06			1.65251e-06	-7.27432e-06
	2.63813		2.67937e-06			1.65193e-06	-7.27473e-06
	2.63693		2.47741e-06			1.60317e-06	-7.38357e-06
	2.63282		2.40263e-06			1.56457e-06	-7.73993e-06
	2.63211		2.18794e-06			1.55884e-06	-7.84647e-06
	2.63094		2.155e-06			1.5479e-06	-8.14996e-06
	2.63092		2.12111e-06			1.39513e-06	-8.27792e-06
	2.62853		1.97951e-06			1.38478e-06	-8.38999e-06
	2.62617		1.8675e-06			1.35652e-06	-8.5716e-06
	2.62614		1.78075e-06			1.29305e-06	-8.69388e-06
	2.62557		1.72018e-06			1.274e-06	-8.76966e-06
	2.62378		1.70419e-06			1.24095e-06	-8.80227e-06
	2.62377		1.68305e-06			1.2297e-06	-8.82358e-06
	2.62318		1.61751e-06			1.18107e-06	-8.98959e-06
	2.6226		1.59198e-06			1.10481e-06	-9.00195e-06
	2.62141		1.19396e-06			1.08848e-06	-9.7032e-06
	2.62139		1.11574e-06			1.08275e-06	-9.95454e-06
	2.62139		8.84402e-07			1.07598e-06	-1.01053e-05
	2.62024		8.73191e-07			1.05937e-06	-1.04312e-05
	2.62023		7.49552e-07			9.78159e-07	-1.04368e-05
	2.62023		4.87397e-07			9.56591e-07	-1.04784e-05
	2.61904		4.56918e-07			9.31161e-07	-1.05428e-05
	2.61788		3.41353e-07			9.13002e-07	-1.05711e-05
	2.61669		2.76022e-07			8.91248e-07	-1.05717e-05
	2.61669		1.06393e-07			8.48981e-07	-1.06125e-05
	2.61551		2.1884e-08			8.25947e-07	-1.07995e-05
	2.61433		-4.81568e-08			7.62113e-07	-1.08094e-05
	2.61346		-5.70083e-08			7.61133e-07	-1.08341e-05
	2.61317		-5.90729e-08			6.61512e-07	-1.1617e-05
	2.61202		-7.6497e-08			6.12715e-07	-1.17121e-05
	2.612		-1.12217e-07			5.54896e-07	-1.20873e-05
	2.60967		-3.12354e-07			5.21831e-07	-1.24731e-05
	2.60966		-4.35237e-07			5.15238e-07	-1.26335e-05
	2.60851		-4.46891e-07			4.26469e-07	-1.27434e-05
	2.6085		-7.66474e-07			3.16429e-07	-1.30155e-05
	2.60616		-7.73567e-07			1.96832e-07	-1.32961e-05
	2.60615		-8.30812e-07			1.93669e-07	-1.33419e-05
	2.60501		-9.46075e-07			-1.09101e-08	-1.37819e-05
	2.60501		-1.0914e-06			-5.38614e-08	-1.38155e-05
	2.60384		-1.11992e-06			-8.1027e-08	-1.40247e-05
	2.60383		-1.1732e-06			-1.06663e-07	-1.40691e-05
	2.6027		-1.19819e-06			-1.6878e-07	-1.54103e-05
	2.60268		-1.204e-06			-1.95263e-07	-1.54128e-05
	2.60268		-1.24259e-06			-2.82786e-07	-1.55131e-05
	2.60153		-1.34923e-06			-3.24034e-07	-1.55608e-05
	2.60153		-1.39386e-06			-3.87125e-07	-1.58147e-05
	2.59923		-1.45769e-06			-4.15635e-07	-1.61457e-05
	2.59806		-1.50382e-06			-4.24056e-07	-1.66444e-05
	2.59579		-1.51961e-06			-4.34772e-07	-1.66449e-05
	2.59462		-1.54029e-06			-4.68524e-07	-1.74834e-05
	2.59349		-1.67384e-06			-5.77734e-07	-1.77486e-05
	2.59234		-1.71316e-06			-5.82708e-07	-1.83178e-05
	2.5889		-1.7271e-06			-6.04166e-07	-2.19402e-05
	2.5889		-1.7551e-06			-7.87805e-07	-2.52614e-05
	2.58777		-1.7979e-06			-8.61378e-07	-2.6557e-05
	2.58777		-1.80784e-06			-1.13787e-06	-3.23193e-05
	2.58776		-1.83047e-06			-1.17117e-06
	2.58663		-2.04761e-06			-1.30186e-06
	2.58212		-2.12911e-06			-1.30202e-06
	2.57984		-2.14473e-06			-1.33052e-06
	2.57759		-2.18701e-06			-1.36941e-06
	2.57648		-2.19638e-06			-1.47357e-06
	2.57647		-2.57674e-06			-1.62582e-06
	2.57647		-2.68e-06			-1.62974e-06
	2.57537		-2.83017e-06			-1.66983e-06
	2.57534		-2.98993e-06			-1.68175e-06
	2.57533		-3.03587e-06			-1.71826e-06
	2.57311		-3.12205e-06			-1.73616e-06
	2.57199		-3.49087e-06			-1.78418e-06
	2.57199		-3.51766e-06			-1.84818e-06
	2.57172		-3.58057e-06			-1.87631e-06
	2.57086		-3.62596e-06			-2.09938e-06
	2.56976		-3.76127e-06			-2.1264e-06
	2.56976		-3.76391e-06			-2.196e-06
	2.56756		-3.93874e-06			-2.2217e-06
	2.56754		-3.98824e-06			-2.26987e-06
	2.56754		-4.01556e-06			-2.30817e-06
	2.56642		-4.0831e-06			-2.32012e-06
	2.56532		-4.30018e-06			-2.32129e-06
	2.56531		-4.47815e-06			-2.36909e-06
	2.56422		-4.50439e-06			-2.43809e-06
	2.5642		-4.61558e-06			-2.47427e-06
	2.5631		-4.68393e-06			-2.506e-06
	2.562		-4.80573e-06			-2.55518e-06
	2.56089		-4.80993e-06			-2.60266e-06
	2.5598		-5.03113e-06			-2.61153e-06
	2.55978		-5.35568e-06			-2.67628e-06
	2.55759		-5.54144e-06			-2.68305e-06
	2.55651		-5.58583e-06			-2.68666e-06
	2.55542		-5.67152e-06			-2.71213e-06
	2.55541		-5.69306e-06			-2.72388e-06
	2.55431		-5.81569e-06			-2.74063e-06
	2.55429		-5.83745e-06			-2.79673e-06
	2.55321		-5.84095e-06			-3.05849e-06
	2.55214		-5.91078e-06			-3.06526e-06
	2.55212		-6.04525e-06			-3.07399e-06
	2.55212		-6.32935e-06			-3.12547e-06
	2.55212		-6.39242e-06			-3.13193e-06
	2.55211		-6.45542e-06			-3.3375e-06
	2.55103		-6.47708e-06			-3.33944e-06
	2.55103		-6.56436e-06			-3.55487e-06
	2.54995		-6.66773e-06			-3.55605e-06
	2.54994		-6.85326e-06			-3.55811e-06
	2.54887		-6.93678e-06			-3.59283e-06
	2.54452		-7.14246e-06			-3.67586e-06
	2.54398		-7.8562e-06			-3.69956e-06
	2.54236		-7.89317e-06			-3.72346e-06
	2.53803		-8.19869e-06			-3.87148e-06
	2.53697		-8.32466e-06			-3.90875e-06
	2.53377		-8.36307e-06			-3.91224e-06
	2.53375		-8.38095e-06			-3.93213e-06
	2.5327		-8.46999e-06			-3.99548e-06
	2.53165		-8.4888e-06			-4.03304e-06
	2.53165		-8.53437e-06			-4.03467e-06
	2.53164		-8.70863e-06			-4.1407e-06
	2.53164		-8.82535e-06			-4.25255e-06
	2.52952		-8.87412e-06			-4.30469e-06
	2.52739		-8.92432e-06			-4.34326e-06
	2.52633		-8.95288e-06			-4.37503e-06
	2.52633		-9.0769e-06			-4.4191e-06
	2.52526		-9.4769e-06			-4.4435e-06
	2.52421		-1.00292e-05			-4.54475e-06
	2.52316		-1.01212e-05			-4.5528e-06
	2.52106		-1.01228e-05			-4.5692e-06
	2.52001		-1.02389e-05			-4.61955e-06
	2.51578		-1.04247e-05			-4.62236e-06
	2.51477		-1.04567e-05			-4.77233e-06
	2.51164		-1.05684e-05			-4.82981e-06
	2.51164		-1.06935e-05			-4.84776e-06
	2.51164		-1.09847e-05			-4.96058e-06
	2.51163		-1.1042e-05			-5.03426e-06
	2.51163		-1.14867e-05			-5.04217e-06
	2.51059		-1.1498e-05			-5.04574e-06
	2.51058		-1.16491e-05			-5.10218e-06
	2.50956		-1.18413e-05			-5.33492e-06
	2.50954		-1.19227e-05			-5.41572e-06
	2.50851		-1.19786e-05			-5.44689e-06
	2.50851		-1.2009e-05			-5.4595e-06
	2.50849		-1.20122e-05			-5.46216e-06
	2.50748		-1.20405e-05			-5.47123e-06
	2.50646		-1.21152e-05			-5.54174e-06
	2.50645		-1.22131e-05			-5.57018e-06
	2.50643		-1.22774e-05			-5.63131e-06
	2.5054		-1.22794e-05			-5.64944e-06
	2.50334		-1.23276e-05			-5.69088e-06
	2.50333		-1.26335e-05			-5.7017e-06
	2.50333		-1.26876e-05			-5.73602e-06
	2.50233		-1.26903e-05			-5.81992e-06
	2.50026		-1.27806e-05			-5.91796e-06
	2.49923		-1.30446e-05			-5.99931e-06
	2.49822		-1.355e-05			-6.06208e-06
	2.49822		-1.37646e-05			-6.09493e-06
	2.49821		-1.40492e-05			-6.10118e-06
	2.49719		-1.45615e-05			-6.13254e-06
	2.49717		-1.46749e-05			-6.24637e-06
	2.49616		-1.48901e-05			-6.26575e-06
	2.49515		-1.56107e-05			-6.32944e-06
	2.49514		-1.57689e-05			-6.40196e-06
	2.49514		-1.59884e-05			-6.41052e-06
	2.49413		-1.61358e-05			-6.48805e-06
	2.4931		-1.63765e-05			-6.49534e-06
	2.49207		-1.64806e-05			-6.54867e-06
	2.48601		-1.68539e-05			-6.6651e-06
	2.485		-1.69905e-05			-6.72434e-06
	2.48498		-1.79666e-05			-6.80486e-06
	2.484		-1.82788e-05			-6.81924e-06
	2.48398		-1.84194e-05			-6.8692e-06
	2.48197		-1.84498e-05			-6.96902e-06
	2.48098		-1.8604e-05			-6.97073e-06
	2.48098		-1.87827e-05			-7.02439e-06
	2.47899		-1.90789e-05			-7.0664e-06
	2.47897		-1.93992e-05			-7.25568e-06
	2.47895		-1.97487e-05			-7.30194e-06
	2.47798		-2.29625e-05			-7.4678e-06
	2.47797		-2.35522e-05			-7.48762e-06
	2.47698		-2.62208e-05			-7.57612e-06
	2.47598		-2.76808e-05			-7.64502e-06
	2.47597		-2.82847e-05			-7.74594e-06
	2.47498					-7.78893e-06
	2.47498					-7.81466e-06
	2.473					-7.93252e-06
	2.473					-7.96935e-06
	2.47297					-8.13038e-06
	2.472					-8.13406e-06
	2.46853					-8.15679e-06
	2.46803					-8.1901e-06
	2.46802					-8.32423e-06
	2.46802					-8.50435e-06
	2.46801					-8.57207e-06
	2.46703					-8.69272e-06
	2.46605					-8.74454e-06
	2.46376					-8.78068e-06
	2.46016					-8.84024e-06
	2.4582					-8.90571e-06
	2.45819					-8.94301e-06
	2.45722					-9.13827e-06
	2.45626					-9.17135e-06
	2.45528					-9.20669e-06
	2.45333					-9.2359e-06
	2.45237					-9.32374e-06
	2.45139					-9.38417e-06
	2.45139					-9.48678e-06
	2.44946					-9.53872e-06
	2.44944					-9.58444e-06
	2.44848					-9.6463e-06
	2.44753					-9.65371e-06
	2.44704					-9.68897e-06
	2.44655					-9.79043e-06
	2.4427					-9.84555e-06
	2.44223					-9.99357e-06
	2.44175					-1.00529e-05
	2.44079					-1.02503e-05
	2.43984					-1.04366e-05
	2.4389					-1.04454e-05
	2.43411					-1.04533e-05
	2.43318					-1.0537e-05
	2.43223					-1.05539e-05
	2.43222					-1.05649e-05
	2.43034					-1.07246e-05
	2.43033					-1.07341e-05
	2.42938					-1.07375e-05
	2.42846					-1.07483e-05
	2.42845					-1.08462e-05
	2.42844					-1.10831e-05
	2.42657					-1.10971e-05
	2.42564					-1.11304e-05
	2.4228					-1.11934e-05
	2.42142					-1.1254e-05
	2.42095					-1.12694e-05
	2.41999					-1.13126e-05
	2.41814					-1.14136e-05
	2.41813					-1.15282e-05
	2.41535					-1.15592e-05
	2.41257					-1.16541e-05
	2.4112					-1.16968e-05
	2.41072					-1.17693e-05
	2.40978					-1.18589e-05
	2.40889					-1.19234e-05
	2.40705					-1.20158e-05
	2.4061					-1.20179e-05
	2.40522					-1.22628e-05
	2.40429					-1.23767e-05
	2.40245					-1.25075e-05
	2.39851					-1.26567e-05
	2.39789					-1.26967e-05
	2.39696					-1.28302e-05
	2.39653					-1.28487e-05
	2.39517					-1.28558e-05
	2.39517					-1.2867e-05
	2.39276					-1.29393e-05
	2.39065					-1.30231e-05
	2.39065					-1.31151e-05
	2.38975					-1.31408e-05
	2.38974					-1.3175e-05
	2.38886					-1.32915e-05
	2.38793					-1.34079e-05
	2.38259					-1.34135e-05
	2.38169					-1.34168e-05
	2.37546					-1.37199e-05
	2.37459					-1.37639e-05
	2.3715					-1.37765e-05
	2.37018					-1.38899e-05
	2.36931					-1.40018e-05
	2.36886					-1.4028e-05
	2.36841					-1.41992e-05
	2.36754					-1.42133e-05
	2.36754					-1.42273e-05
	2.36666					-1.42867e-05
	2.36538					-1.43329e-05
	2.36492					-1.46506e-05
	2.36402					-1.47339e-05
	2.36318					-1.4854e-05
	2.3597					-1.56154e-05
	2.35969					-1.56854e-05
	2.35969					-1.57421e-05
	2.35796					-1.57845e-05
	2.35796					-1.59439e-05
	2.35795					-1.595e-05
	2.3571					-1.59668e-05
	2.3545					-1.60767e-05
	2.35408					-1.62296e-05
	2.35366					-1.62416e-05
	2.35278					-1.64892e-05
	2.35192					-1.65432e-05
	2.35191					-1.67482e-05
	2.35191					-1.67605e-05
	2.35107					-1.70438e-05
	2.34763					-1.70825e-05
	2.34462					-1.71079e-05
	2.34419					-1.7381e-05
	2.34336					-1.74678e-05
	2.34081					-1.77728e-05
	2.34039					-1.78063e-05
	2.33743					-1.79792e-05
	2.33573					-1.81334e-05
	2.33406					-1.84421e-05
	2.33153					-1.87164e-05
	2.33029					-1.87209e-05
	2.32903					-1.90468e-05
	2.32818					-1.90915e-05
	2.32652					-1.92352e-05
	2.32651					-1.964e-05
	2.32568					-1.98028e-05
	2.32567					-2.01068e-05
	2.32487					-2.06023e-05
	2.32483					-2.07339e-05
	2.32402					-2.09728e-05
	2.32401					-2.16201e-05
	2.32399					-2.18981e-05
	2.32235					-2.19677e-05
	2.32193					-2.2417e-05
	2.31946					-2.25538e-05
	2.31905					-2.27781e-05
	2.31904					-2.34905e-05
	2.3141					-2.35363e-05
	2.31329					-2.36582e-05
	2.31243					-2.40109e-05
	2.31					-2.48864e-05
	2.30999					-2.51401e-05
	2.30754					-2.72927e-05
	2.30674					-2.78399e-05
	2.30674
	2.30673
	2.3043
	2.30267
	2.30187
	2.30106
	2.30105
	2.29864
	2.29623
	2.29461
	2.29035
	2.28982
	2.28902
	2.28744
	2.28347
	2.28187
	2.28031
	2.27825
	2.27794
	2.27638
	2.27013
	2.2678
	2.26701
	2.26623
	2.26547
	2.26276
	2.2616
	2.26006
	2.25851
	2.25622
	2.2547
	2.25395
	2.25394
	2.25166
	2.24785
	2.24784
	2.24635
	2.24556
	2.24182
	2.24106
	2.23883
	2.23881
	2.23585
	2.23135
	2.22692
	2.22472
	2.22363
	2.22176
	2.22105
	2.22104
	2.21932
	2.21885
	2.21813
	2.21522
	2.21339
	2.21231
	2.21231
	2.21012
	2.20725
	2.20341
	2.19936
	2.19723
	2.19366
	2.19191
	2.19156
	2.19015
	2.19014
	2.1875
	2.18559
	2.18523
	2.18454
	2.18383
	2.18383
	2.18313
	2.18313
	2.17547
	2.17479
	2.17479
	2.17341
	2.17272
	2.16996
	2.16858
	2.16688
	2.16619
	2.16587
	2.16584
	2.16242
	2.1621
	2.16141
	2.15836
	2.15702
	2.15701
	2.15432
	2.15298
	2.15095
	2.14962
	2.14895
	2.14894
	2.14559
	2.1446
	2.14095
	2.13961
	2.13896
	2.13435
	2.13207
	2.12974
	2.1291
	2.11907
	2.11746
	2.11617
	2.11551
	2.11425
	2.1117
	2.1066
	2.10564
	2.10468
	2.10437
	2.10405
	2.10325
	2.10155
	2.10153
	2.09401
	2.09277
	2.08781
	2.0878
	2.08564
	2.08473
	2.0841
	2.0792
	2.07796
	2.07064
	2.06974
	2.06733
	2.06461
	2.05924
	2.05565
	2.05537
	2.05329
	2.05063
	2.04975
	2.04502
	2.04485
	2.04443
	2.04271
	2.04213
	2.04153
	2.03978
	2.0392
	2.03748
	2.03573
	2.03571
	2.034
	2.03399
	2.03397
	2.02747
	2.02651
	2.02594
	2.02536
	2.02425
	2.01684
	2.01459
	2.01179
	2.01066
	2.00955
	2.00954
	2.00676
	2.00675
	2.00508
	2.00427
	2.00397
	2.00396
	2.00231
	2.00175
	2.00012
	1.99294
	1.99131
	1.99076
	1.98966
	1.98859
	1.98614
	1.98371
	1.98315
	1.98154
	1.98153
	1.981
	1.9783
	1.9767
	1.9767
	1.97588
	1.97457
	1.9735
	1.96766
	1.96766
	1.96765
	1.96661
	1.9658
	1.96553
	1.96501
	1.96395
	1.96081
	1.95298
	1.95192
	1.9509
	1.94266
	1.93704
	1.93704
	1.93654
	1.93048
	1.93021
	1.92998
	1.92796
	1.9247
	1.92195
	1.92071
	1.91847
	1.91799
	1.91748
	1.91722
	1.91674
	1.91303
	1.91207
	1.91108
	1.90718
	1.90668
	1.9052
	1.90133
	1.89843
	1.89601
	1.89578
	1.89552
	1.89314
	1.8898
	1.88835
	1.88408
	1.88361
	1.88031
	1.87985
	1.87749
	1.87517
	1.87515
	1.87283
	1.86933
	1.8677
	1.86633
	1.86495
	1.85851
	1.85622
	1.85417
	1.85169
	1.84852
	1.84718
	1.84538
	1.84448
	1.84312
	1.83955
	1.83823
	1.83778
	1.83692
	1.83513
	1.83027
	1.82984
	1.82066
	1.81979
	1.81763
	1.81677
	1.81591
	1.81267
	1.81204
	1.8114
	1.81076
	1.80947
	1.80946
	1.80862
	1.80819
	1.80776
	1.80736
	1.801
	1.79094
	1.79091
	1.78636
	1.78596
	1.7843
	1.78184
	1.78101
	1.78099
	1.77937
	1.77935
	1.77857
	1.77814
	1.77693
	1.77529
	1.77489
	1.77407
	1.77367
	1.77326
	1.77245
	1.77164
	1.76799
	1.76157
	1.76025
	1.75601
	1.75523
	1.75441
	1.7544
	1.74773
	1.74695
	1.74694
	1.74658
	1.74616
	1.74189
	1.74071
	1.73955
	1.7388
	1.73859
	1.7384
	1.73724
	1.73496
	1.73492
	1.73263
	1.7269
	1.72575
	1.72537
	1.72386
	1.7231
	1.72087
	1.71934
	1.71803
	1.71707
	1.71696
	1.71633
	1.7141
	1.71409
	1.71166
	1.71149
	1.71129
	1.71112
	1.70962
	1.70927
	1.7089
	1.70739
	1.70667
	1.7052
	1.70261
	1.69752
	1.69135
	1.69131
	1.69024
	1.68952
	1.68916
	1.68487
	1.68131
	1.68024
	1.67882
	1.67775
	1.67741
	1.67704
	1.67565
	1.67526
	1.67421
	1.67421
	1.67281
	1.67176
	1.67176
	1.67151
	1.6707
	1.67036
	1.66827
	1.66825
	1.6627
	1.6627
	1.662
	1.65943
	1.65879
	1.65856
	1.65821
	1.65787
	1.65717
	1.65443
	1.6541
	1.65169
	1.64899
	1.64762
	1.64561
	1.6456
	1.64526
	1.64425
	1.64391
	1.64323
	1.64223
	1.64055
	1.63987
	1.63889
	1.63822
	1.63822
	1.63589
	1.63389
	1.63364
	1.63357
	1.63288
	1.63222
	1.63081
	1.63057
	1.6299
	1.62958
	1.62793
	1.6276
	1.62728
	1.6271
	1.62661
	1.62562
	1.62464
	1.62399
	1.62333
	1.62302
	1.62236
	1.62008
	1.61977
	1.61714
	1.61651
	1.6165
	1.61393
	1.61393
	1.61361
	1.61329
	1.61328
	1.61295
	1.61264
	1.61232
	1.61103
	1.60832
	1.60816
	1.6072
	1.60625
	1.60354
	1.60258
	1.60115
	1.60053
	1.59597
	1.5955
	1.5955
	1.59487
	1.59427
	1.59393
	1.59365
	1.59238
	1.59143
	1.59081
	1.58925
	1.58802
	1.58696
	1.58586
	1.58585
	1.58433
	1.58432
	1.58373
	1.58351
	1.57894
	1.57818
	1.57636
	1.57513
	1.57393
	1.57362
	1.57242
	1.5715
	1.57059
	1.57031
	1.56968
	1.56908
	1.5676
	1.56342
	1.56263
	1.56133
	1.56042
	1.55893
	1.55856
	1.55598
	1.55553
	1.55245
	1.55186
	1.54792
	1.54718
	1.5466
	1.5463
	1.54543
	1.54516
	1.54428
	1.5411
	1.53849
	1.53736
	1.53506
	1.53365
	1.53353
	1.53338
	1.53337
	1.52853
	1.52629
	1.52529
	1.52486
	1.5246
	1.52374
	1.52347
	1.52178
	1.52095
	1.5162
	1.5151
	1.51455
	1.51289
	1.51177
	1.51067
	1.51042
	1.50794
	1.50765
	1.50601
	1.50561
	1.50275
	1.50139
	1.50032
	1.49978
	1.49538
	1.49466
	1.49278
	1.49118
	1.49012
	1.48959
	1.48799
	1.4873
	1.48666
	1.48666
	1.4827
	1.48061
	1.48061
	1.48033
	1.47733
	1.47695
	1.47564
	1.47538
	1.4746
	1.47458
	1.47277
	1.47265
	1.47252
	1.47085
	1.46994
	1.4689
	1.46839
	1.46736
	1.46302
	1.4625
	1.46176
	1.46149
	1.45919
	1.45541
	1.45466
	1.4544
	1.45417
	1.45367
	1.45314
	1.4529
	1.4519
	1.45165
	1.45115
	1.44939
	1.44517
	1.44395
	1.44292
	1.44097
	1.44096
	1.4407
	1.44022
	1.43875
	1.43655
	1.43412
	1.43121
	1.42782
	1.42661
	1.42566
	1.42553
	1.42325
	1.42302
	1.42302
	1.42133
	1.42038
	1.41967
	1.41849
	1.41754
	1.4149
	1.41449
	1.41422
	1.41351
	1.41305
	1.40883
	1.4018
	1.39855
	1.39819
	1.38954
	1.38773
	1.38299
	1.38279
	1.38133
	1.38078
	1.38033
	1.38009
	1.3799
	1.37611
	1.37611
	1.37523
	1.37457
	1.37105
	1.37083
	1.37061
	1.37059
	1.36792
	1.36298
	1.36082
	1.3606
	1.35822
	1.35503
	1.3529
	1.35227
	1.34837
	1.34822
	1.34738
	1.34676
	1.34645
	1.34383
	1.3413
	1.33859
	1.33779
	1.33735
	1.33674
	1.33509
	1.33416
	1.3314
	1.33023
	1.32567
	1.32375
	1.32108
	1.3176
	1.3173
	1.3162
	1.31581
	1.3158
	1.31306
	1.30729
	1.3067
	1.3063
	1.3063
	1.30553
	1.30533
	1.30533
	1.30531
	1.2984
	1.2983
	1.2958
	1.29579
	1.29425
	1.29129
	1.29006
	1.28624
	1.2836
	1.28096
	1.28058
	1.27982
	1.2737
	1.27256
	1.27038
	1.26971
	1.2676
	1.26432
	1.2623
	1.26213
	1.25924
	1.25922
	1.25847
	1.25669
	1.25599
	1.25356
	1.25331
	1.25203
	1.25029
	1.24831
	1.24814
	1.24777
	1.2476
	1.24531
	1.24495
	1.24254
	1.24058
	1.23726
	1.23593
	1.23525
	1.22984
	1.229
	1.22797
	1.22747
	1.2227
	1.22135
	1.22117
	1.2195
	1.21265
	1.21017
	1.20901
	1.20595
	1.20441
	1.2036
	1.1992
	1.19823
	1.18815
	1.18782
	1.18484
	1.17595
	1.17469
	1.17069
	1.16956
	1.1693
	1.16894
	1.16641
	1.15932
	1.15393
	1.15303
	1.15242
	1.15096
	1.15022
	1.14962
	1.14817
	1.14435
	1.1442
	1.14334
	1.14144
	1.14102
	1.14018
	1.13553
	1.13358
	1.13223
	1.13203
	1.12912
	1.12615
	1.126
	1.12572
	1.12391
	1.12222
	1.11916
	1.11846
	1.11556
	1.11476
	1.11282
	1.10546
	1.09798
	1.0953
	1.09304
	1.08846
	1.07213
	1.07072
	1.0698
	1.06894
	1.06587
	1.06509
	1.06236
	1.06212
	1.05362
	1.04648
	1.04629
	1.0457
	1.04155
	1.04118
	1.0401
	1.03952
	1.03083
	1.02655
	1.02611
	1.02099
	1.01837
	1.01208
	1.01207
	1.01203
	1.00543
	1.0051
	1.00409
	0.993395
	0.992919
	0.991902
	0.991057
	0.988912
	0.98649
	0.984899
	0.982288
	0.977924
	0.974434
	0.96871
	0.968351
	0.968295
	0.967978
	0.962478
	0.962271
	0.95967
	0.957588
	0.95639
	0.955507
	0.954912
	0.953251
	0.949553
	0.94577
	0.940885
	0.934544
	0.92176
	0.918967
	0.910536
	0.902701
	0.891119
	0.882706
	0.852288
	0.849682
	0.848079
	0.844722
	0.831254
	0.830224
	0.828022
	0.825878
	0.796345
	0.789918
	0.785108
	0.778088
	0.772597
	0.760496
	0.757594
	0.755249
	0.748375
	0.745829
	0.726177
	0.722208
	0.718102
	0.714666
	0.710919
	0.706973
	0.704729
	0.701192
	0.694312
	0.690173
	0.680547
	0.674281
	0.673969
	0.670398
	0.6592
	0.637555
	0.632048
	0.630586
	0.629531
	0.614311
	0.605492
	0.585997
	0.585972
	0.579498
	0.561125
	0.550023
	0.533764
	0.526189
	0.501951
	0.500217
	0.471242
	0.419803
	4.32809e-05
	3.58466e-05
	3.4953e-05
	3.3387e-05
	3.33755e-05
	3.29889e-05
	3.24798e-05
	3.2112e-05
	3.17452e-05
	3.05872e-05
	3.01345e-05
	2.9889e-05
	2.96587e-05
	2.90422e-05
	2.86132e-05
	2.83901e-05
	2.74567e-05
	2.74527e-05
	2.7414e-05
	2.7272e-05
	2.70885e-05
	2.70189e-05
	2.69759e-05
	2.69395e-05
	2.68181e-05
	2.67613e-05
	2.67214e-05
	2.65886e-05
	2.63371e-05
	2.6279e-05
	2.6235e-05
	2.62276e-05
	2.61823e-05
	2.61578e-05
	2.60247e-05
	2.57545e-05
	2.56924e-05
	2.56873e-05
	2.55525e-05
	2.5533e-05
	2.53905e-05
	2.52985e-05
	2.52894e-05
	2.49627e-05
	2.48684e-05
	2.48092e-05
	2.46962e-05
	2.46544e-05
	2.45959e-05
	2.45516e-05
	2.45461e-05
	2.4486e-05
	2.44726e-05
	2.44436e-05
	2.4416e-05
	2.43531e-05
	2.42086e-05
	2.39007e-05
	2.38506e-05
	2.36036e-05
	2.35261e-05
	2.3436e-05
	2.3357e-05
	2.33548e-05
	2.33085e-05
	2.32822e-05
	2.32506e-05
	2.31482e-05
	2.30613e-05
	2.30472e-05
	2.29611e-05
	2.296e-05
	2.29466e-05
	2.2899e-05
	2.28672e-05
	2.28665e-05
	2.28566e-05
	2.28564e-05
	2.27883e-05
	2.27716e-05
	2.26358e-05
	2.26135e-05
	2.25348e-05
	2.25247e-05
	2.25071e-05
	2.25061e-05
	2.25016e-05
	2.24374e-05
	2.23874e-05
	2.23762e-05
	2.23302e-05
	2.22854e-05
	2.22763e-05
	2.22353e-05
	2.22276e-05
	2.22215e-05
	2.21206e-05
	2.20798e-05
	2.20368e-05
	2.19937e-05
	2.19531e-05
	2.17682e-05
	2.1736e-05
	2.1722e-05
	2.16454e-05
	2.16395e-05
	2.14965e-05
	2.14072e-05
	2.13925e-05
	2.13876e-05
	2.13662e-05
	2.13147e-05
	2.12566e-05
	2.12276e-05
	2.12031e-05
	2.11701e-05
	2.11528e-05
	2.11505e-05
	2.11249e-05
	2.10897e-05
	2.09803e-05
	2.09598e-05
	2.09468e-05
	2.08918e-05
	2.0791e-05
	2.07654e-05
	2.07547e-05
	2.07443e-05
	2.07416e-05
	2.07396e-05
	2.07296e-05
	2.06682e-05
	2.06462e-05
	2.05954e-05
	2.05866e-05
	2.05728e-05
	2.05359e-05
	2.04131e-05
	2.0368e-05
	2.03529e-05
	2.02766e-05
	2.02422e-05
	2.02418e-05
	2.02253e-05
	2.02248e-05
	2.02044e-05
	2.01928e-05
	2.01842e-05
	2.01269e-05
	2.01255e-05
	2.01122e-05
	2.002e-05
	2.00151e-05
	2.00146e-05
	2.00089e-05
	2.00078e-05
	1.99911e-05
	1.99862e-05
	1.99769e-05
	1.99112e-05
	1.99086e-05
	1.98969e-05
	1.9858e-05
	1.98163e-05
	1.98123e-05
	1.98105e-05
	1.97753e-05
	1.97405e-05
	1.97247e-05
	1.9687e-05
	1.9671e-05
	1.96361e-05
	1.9622e-05
	1.96147e-05
	1.95447e-05
	1.95353e-05
	1.951e-05
	1.94984e-05
	1.94859e-05
	1.94776e-05
	1.94742e-05
	1.94704e-05
	1.94693e-05
	1.94571e-05
	1.94366e-05
	1.94091e-05
	1.93711e-05
	1.93691e-05
	1.93655e-05
	1.93596e-05
	1.93557e-05
	1.93431e-05
	1.93229e-05
	1.93215e-05
	1.93091e-05
	1.92307e-05
	1.92252e-05
	1.90612e-05
	1.90518e-05
	1.90365e-05
	1.90299e-05
	1.90208e-05
	1.9013e-05
	1.9012e-05
	1.89519e-05
	1.89413e-05
	1.89312e-05
	1.88912e-05
	1.88904e-05
	1.88901e-05
	1.88699e-05
	1.88452e-05
	1.88147e-05
	1.88128e-05
	1.88097e-05
	1.87941e-05
	1.87517e-05
	1.87495e-05
	1.86899e-05
	1.86626e-05
	1.86151e-05
	1.86142e-05
	1.85564e-05
	1.85338e-05
	1.85279e-05
	1.84968e-05
	1.84852e-05
	1.84778e-05
	1.84773e-05
	1.84653e-05
	1.8442e-05
	1.84167e-05
	1.8353e-05
	1.83449e-05
	1.83387e-05
	1.8313e-05
	1.82923e-05
	1.8284e-05
	1.82763e-05
	1.82601e-05
	1.82471e-05
	1.82442e-05
	1.82145e-05
	1.82004e-05
	1.81761e-05
	1.81598e-05
	1.81271e-05
	1.81253e-05
	1.81076e-05
	1.80938e-05
	1.79766e-05
	1.79532e-05
	1.79392e-05
	1.79324e-05
	1.78785e-05
	1.78702e-05
	1.785e-05
	1.78466e-05
	1.78232e-05
	1.77578e-05
	1.77401e-05
	1.76615e-05
	1.76542e-05
	1.76502e-05
	1.76334e-05
	1.7629e-05
	1.76283e-05
	1.76102e-05
	1.76087e-05
	1.76052e-05
	1.76037e-05
	1.76031e-05
	1.75822e-05
	1.75814e-05
	1.74723e-05
	1.74336e-05
	1.74057e-05
	1.73673e-05
	1.73661e-05
	1.73432e-05
	1.73266e-05
	1.73212e-05
	1.73087e-05
	1.73079e-05
	1.72962e-05
	1.72711e-05
	1.72333e-05
	1.72241e-05
	1.7224e-05
	1.72118e-05
	1.71873e-05
	1.71788e-05
	1.71417e-05
	1.71417e-05
	1.7109e-05
	1.7102e-05
	1.7087e-05
	1.70795e-05
	1.70748e-05
	1.70744e-05
	1.70654e-05
	1.70598e-05
	1.7044e-05
	1.70425e-05
	1.7034e-05
	1.69943e-05
	1.699e-05
	1.69728e-05
	1.6964e-05
	1.69363e-05
	1.69362e-05
	1.6915e-05
	1.69139e-05
	1.69128e-05
	1.6912e-05
	1.68831e-05
	1.68712e-05
	1.68689e-05
	1.68452e-05
	1.68354e-05
	1.68142e-05
	1.68106e-05
	1.6809e-05
	1.6807e-05
	1.67587e-05
	1.67577e-05
	1.67492e-05
	1.67348e-05
	1.671e-05
	1.67088e-05
	1.66945e-05
	1.66795e-05
	1.66667e-05
	1.66409e-05
	1.66296e-05
	1.66189e-05
	1.66116e-05
	1.65889e-05
	1.65833e-05
	1.65641e-05
	1.65602e-05
	1.65284e-05
	1.65262e-05
	1.64684e-05
	1.64586e-05
	1.64528e-05
	1.63767e-05
	1.63755e-05
	1.63657e-05
	1.63644e-05
	1.63356e-05
	1.63303e-05
	1.63203e-05
	1.62911e-05
	1.62844e-05
	1.62643e-05
	1.62638e-05
	1.62414e-05
	1.62382e-05
	1.62081e-05
	1.62016e-05
	1.61843e-05
	1.61834e-05
	1.61774e-05
	1.61739e-05
	1.61571e-05
	1.61151e-05
	1.61108e-05
	1.61042e-05
	1.60965e-05
	1.60723e-05
	1.60714e-05
	1.60652e-05
	1.60546e-05
	1.60392e-05
	1.60342e-05
	1.60221e-05
	1.59981e-05
	1.59915e-05
	1.59803e-05
	1.59741e-05
	1.59657e-05
	1.59603e-05
	1.59199e-05
	1.59048e-05
	1.59034e-05
	1.5896e-05
	1.58762e-05
	1.58693e-05
	1.58527e-05
	1.58473e-05
	1.58146e-05
	1.58068e-05
	1.57963e-05
	1.57927e-05
	1.57821e-05
	1.57573e-05
	1.57369e-05
	1.57328e-05
	1.57078e-05
	1.56926e-05
	1.56874e-05
	1.56831e-05
	1.56783e-05
	1.56594e-05
	1.56421e-05
	1.56407e-05
	1.56191e-05
	1.56093e-05
	1.55769e-05
	1.55762e-05
	1.55476e-05
	1.5531e-05
	1.55275e-05
	1.552e-05
	1.54835e-05
	1.54803e-05
	1.54737e-05
	1.54695e-05
	1.54401e-05
	1.54361e-05
	1.54285e-05
	1.54201e-05
	1.54108e-05
	1.53963e-05
	1.53838e-05
	1.53741e-05
	1.53716e-05
	1.53609e-05
	1.53592e-05
	1.53558e-05
	1.53328e-05
	1.52985e-05
	1.52914e-05
	1.52852e-05
	1.52794e-05
	1.52642e-05
	1.52569e-05
	1.52559e-05
	1.52533e-05
	1.52244e-05
	1.52242e-05
	1.51988e-05
	1.51944e-05
	1.51942e-05
	1.51925e-05
	1.51645e-05
	1.51508e-05
	1.51382e-05
	1.51271e-05
	1.51152e-05
	1.51132e-05
	1.51002e-05
	1.50865e-05
	1.50731e-05
	1.50493e-05
	1.50399e-05
	1.50314e-05
	1.50251e-05
	1.50234e-05
	1.50171e-05
	1.50138e-05
	1.50067e-05
	1.49981e-05
	1.49521e-05
	1.49494e-05
	1.49352e-05
	1.49281e-05
	1.49032e-05
	1.48981e-05
	1.48897e-05
	1.48848e-05
	1.48687e-05
	1.48577e-05
	1.48372e-05
	1.48307e-05
	1.48276e-05
	1.48231e-05
	1.4823e-05
	1.48026e-05
	1.47956e-05
	1.47917e-05
	1.47909e-05
	1.47705e-05
	1.47684e-05
	1.47679e-05
	1.47632e-05
	1.47481e-05
[truncated: 8,755 more rows]

## Sheet: Figure 2
	Panel b
											WT (Acsl6 +/+)																														Acsl6-/-
1M	-600	57.63	55.16	58.48	56.49	58.17	51.91	60.92	54.76	60.4	58.2	57.97	61.3	57.16													-600	60.94	49.39	51.57	54.38	51.05	57.65	53.93	61.15	60.1	64.55	61.46	66.86	58.24
	-500	54.18	56.1	53.64	55.42	55.46	56.39	55.99	60.94	56.6	59.85	61.29	62.92	58.22													-500	59.26	59.28	58.49	56.02	58.86	60.09	55.63	61.04	60.42	58.02	55.27	58.23	54.74
	-400	59.27	57.67	56.84	54.35	58.16	58.07	60.93	57.63	63.14	59.64	61.76	61.16	58.2													-400	61.75	56.8	55.15	56.03	57.24	57.1	58.46	66.05	58.27	61.12	61.48	62.93	61.18
	-300	48.58	46.96	50.27	46.14	55.42	55.2	54.34	53.51	56.39	58.23	61.73	56.18	53.11													-300	56.01	51.08	52.67	48.59	53.95	54.35	50.68	64.45	56.87	62.83	61.28	64.43	53.1
	-200	37.48	30.99	37.78	36.59	44.18	37.76	47.59	34.85	53.29	54.95	53.58	51.27	44.75													-200	41.53	33.18	36.45	28.92	37.16	42.1	36.91	57.87	41.97	52.93	58.24	56.09	43.92
	0	0	0	0	0	0	0	0	0	0	0	0	0	0													0	0	0	0	0	0	0	0	0	0	0	0	0	0
	200	44.35	35.86	38.68	32.93	37.59	42.22	37.21	41.72	51.16	51.11	59.34	50.11	49.5													200	34.57	41.16	38.56	45.51	35.75	46.3	34.23	48.2	58.05	54.53	53.34	48	56.21
	300	53.52	54.32	53.24	48.59	52.74	59.18	51.9	52.68	57.87	56.23	61.02	57.86	56.21													300	52.69	54.34	54.36	54.35	56.01	53.09	49.43	62.79	59.54	57.83	51.18	57.97	56.2
	400	57.65	58.48	56.53	53.11	54.24	61.48	54.34	61.35	61.49	57.85	60.93	64.77	62.81													400	56.85	53.83	58.47	55.69	60.41	54.75	55.42	63.16	64.55	61.49	59.35	57.89	62.81
	500	58.65	60.12	51.59	56.02	57.63	63.68	54.84	63	64.75	59.51	61.02	63.1	61.13													500	60.12	57.09	58.49	59.29	63.16	57.12	55.16	56.19	64.72	61.49	64.46	58.47	59.66
	600	56.82	61.76	47.22	52.72	54.89	57.67	54.89	63.39	58.02	61.13	61.05	61.71	57.75													600	57.63	49.39	58.46	56.53	64.79	57.64	58.73	60.38	64.98	56.86	62.77	60.12	61.28
6M	-600	55.18	55.38	68.18	61.7	65.72	61.71	45.29	51.05	55.22	57.65	57.68	50.24	59.63	53.31												-600	54.33	50.98	46.13	49.43	45.29	46.1	41.16	44.01	49.38	51.03	46.84
	-500	59.61	51.2	66.18	55.4	65.92	61.52	50.2	51.04	58.46	53.5	58.48	50.24	61.7	47.01												-500	53.09	48.69	47.74	49.43	43.63	45.29	45.27	44.89	52.67	50.2	47.73
	-400	61.49	64.06	64.03	59.41	65.93	63.63	51.86	51.91	57.62	54.34	56.82	52.66	61.68	51.22												-400	55.39	46.64	46.11	50.17	44.48	44.49	41.98	47.63	51.04	51.85	51.64
	-300	68.04	66.13	63.82	59.59	68.05	59.31	49.39	48.59	52.69	46.95	54.36	46.92	65.92	55.66												-300	52.07	48.86	46.94	47.7	46.08	42.83	39.55	39.63	48.59	48.57	40.57
	-200	65.74	61.98	61.65	57.48	63.65	59.39	45.37	35.9	47.51	41.71	47.38	37.37	63.62	53.29												-200	50.96	44.63	34.61	36.59	38.02	36.67	30.89	37.94	40.66	38.18	42.74
	0	0	0	0	0	0	0	0	0	0	0	0	0	0	0												0	0	0	0	0	0	0	0	0	0	0	0
	200	63.64	70.16	57.19	65.72	46.99	63.52	42.13	35.87	39.05	39.8	33.91	42.45	52.9	59.43												200	50.83	46.59	31.17	37.28	30.78	37.6	31.82	33.1	42.92	43.77	36.47
	300	69.98	70.13	65.58	65.7	57.27	65.73	46.12	49.43	51.03	54.33	46.96	53.53	57.19	55.21												300	55.07	50.85	42.83	48.6	42.83	46.12	42.05	41.99	51.91	54.33	45.25
	400	65.92	61.38	67.77	67.85	59.59	61.48	50.19	53.48	56.02	54.37	56.05	55.99	55.02	48.89												400	55.39	57.48	42.82	49.16	46.13	42.82	38.72	44.3	54.32	52.73	47.4
	500	66.16	57.3	68	65.93	61.96	63.63	54.39	51.89	55.99	54.33	55.17	56.02	53.09	50.83												500	57.32	53.08	46.95	46.26	47.74	46.93	41.2	46.51	50.24	51.05	51.78
	600	61.51	67.86	64.02	65.94	59.61	59.36	51.84	51.05	51.03	55.2	55.16	54.35	52.96	55.05												600	59.58	53.29	42.81	48.61	46.95	44.49	44.43	43.36	49.39	49.42	47.2
12M	-600	56.39	59.31	52.92	49.62	53.09	56.2	59.87	57.86	57.87	56.05	58.03	59.67	56.37	49.65	55.01	46.58	46.55	48.67	62.5	41.29	59.3	49.25	47.79	52.31		-600	33.84	43.58	44.9	39.25	42.34	39.79	39.74	44.28	37.09	49.49	42.42	49.41	38.39	33.61	35.31	34.55	46.94	34	49.81	38.55	25.61	43.37
	-500	59.64	54.42	57.74	52.93	54.57	56.23	56.43	57.83	59.4	57.64	57.88	59.49	59.62	52.97	52.92	58.23	51.9	59.33	64.57	49.75	55.15	57.26	51.45	51.49		-500	33.76	42.27	41.09	41.78	41.12	39.92	41.81	44.11	39.13	48.51	41.69	49.77	38.7	33.3	36.54	34.9	44.47	32.6	51.05	41.12	27.12	42.36
	-400	57.75	56.11	60.98	57.78	59.4	59.44	59.69	59.48	54.44	56.02	56.12	57.71	57.79	57.73	63.5	59.31	59.28	52.94	51.9	56.1	51.02	52.29	49.85	51.47		-400	34.77	41.24	41.32	43.85	41.37	41.07	39.75	39.94	38.79	48.79	41.86	48.48	39.6	33.58	36.71	35.91	45.33	33.36	51.99	38.74	27.21	43.78
	-300	59.42	54.53	62.65	56.11	56.05	54.59	61.28	57.9	57.65	54.4	57.7	56.1	59.36	56.08	57.18	60.37	56.14	53.95	54.05	51.87	50.24	58.02	49.85	52.69		-300	35.88	41.78	39.38	48.98	43.53	42.52	39.15	39.41	38.83	50.2	43.76	50.76	38.4	33.58	35.43	38.52	43.94	31.98	49.13	35.81	29.9	43.35
	-200	56.01	44.57	59.51	47.85	52.82	49.83	54.73	52.03	54.39	46.15	54.34	52.7	56.04	47.78	46.24	39.27	40.6	42.67	41.18	43.66	51.07	48.17	44.05	45.02		-200	34.73	38.26	36.93	42.2	38.77	32.17	32.51	37.11	35.97	43.61	38.22	50.5	34.81	32.04	31.95	29.57	38.56	29.6	48.64	35.62	29.45	35.17
	0	0	0	0	0	0	0	0	0	0	0	0	0	0	0	0	0	0	0	0	0	0	0	0	0		0	0	0	0	0	0	0	0	0	0	0	0	0	0	0	0	0	0	0	0	0	0	0
	200	52.78	56.1	51.03	57.66	53.09	56.07	52.8	59.64	56.03	54.43	59.32	46.29	52.78	57.64	42.5	44.61	37.23	33.15	41.31	49.42	53.09	55.61	53.26	51.05		200	33.39	39.13	42.12	40.77	40.48	36.78	39.78	39.42	37.46	48.55	43.9	48.01	36.88	31.64	33.38	35.21	42.68	30.99	51.96	35.9	27.96	42.16
	300	56.09	61.04	57.6	56.01	56.37	59.36	59.27	59.86	59.32	60.93	57.73	54.46	56.14	56.06	50.83	62.5	55.05	57.17	55.05	61.4	55.58	55.57	53.34	57.22		300	34.72	44.29	42.53	42.8	42.26	39.35	40.56	42.89	38.69	49.21	44.09	50.77	35.81	32.07	36.57	38.04	44.93	32.21	51.5	37	28.91	44.16
	400	54.52	57.76	57.71	59.36	56.34	61.04	59.44	59.67	59.35	57.68	60.96	54.42	54.59	59.39	51.83	62.49	61.38	61.43	59.32	61.44	52.52	54.15	54.33	53.76		400	35.85	41.45	43.07	44.53	45.66	42.75	39.01	41.63	37.26	50.45	44.31	52.39	39.76	36.65	40.21	38.82	43.95	36.48	52.47	38.17	27.56	44.51
	500	56.06	59.51	57.71	59.39	56.39	56.11	57.82	59.83	57.84	59.56	57.66	54.48	56.09	59.42	52.96	59.26	58.24	60.39	52.92	59.3	51.04	55.2	48.99	53.25		500	35.72	41.77	42.68	45.05	39.06	40.99	42.12	41.11	39.54	50.38	43.32	50.72	39.06	34.43	36.3	36.89	44.91	34.57	49.38	33.99	30.79	45.33
	600	54.6	54.55	61.03	62.65	53.12	57.75	56.23	60.43	54.56	54.57	57.6	52.82	54.57	62.67	46.58	51.91	50.83	50.83	49.74	52.27	54.39	55.99	48.16	55.19		600	35.7	43.6	41.37	42.98	39.24	43.82	37.26	36.88	41.04	47.65	43.4	49.71	39.56	31.09	35.99	35.38	41.21	29.91	48.99	38.13	27.82	45.6
[truncated: 5 more columns]

## Sheet: Figure 4
	Panel a
			WT (Acsl6 +/+)			Acsl6-/-				p-value
	16:0	22.1488	19.7385	22.2621	23.3187	21.9295	22.3689			0.277079
	18:0	23.384	20.6054	20.4497	24.0134	24.1173	23.8905			0.057269
	18:1	10.0189	10.3383	10.4232	11.7176	11.7278	14.6637			0.068763
	20:1	0.27197	0.594053	0.256045	0.641698	0.465348	0.455092			0.307937
	22:1	2.2097	0.89748	0.41	0.751592	0.603175	0.873089			0.472984
	18:2(n-6)	1.60676	1.2706	1.25513	2.47539	2.1466	2.41147			0.003176
	20:2(n-6)	2.34601	2.58059	1.70857	3.238	1.09823	2.1688			0.951513
	20:3(n-6)	0.49748	0.993727	0.860165	0.919089	0.849531	1.1003			0.357462
	20:4(n-6)	7.63809	8.08993	8.01502	10.6226	11.8368	10.8976			0.001234
	22:4(n-6)	0.945763	0.995209	0.930142	2.12138	2.46439	2.24129			0.00021
	20:5(n-3)	0.186253	0.556112	0.122188	0.12341	0.130262	0.114603			0.288602
	22:5(n-3)	0.674473	0.592276	0.579486	0.859914	0.818611	0.770817			0.006939
	22:6(n-3)	28.0719	32.7479	32.7282	19.1972	21.8125	18.0439			0.003863
	Panel b																		p-value												p-value
	*Phosphatidylcholines present at amounts higher than 1% in wild-type mice are shown in the figure																		WT (Acsl6 +/+)												WT (Mfsd2a+/+)
																			vs												vs
					WT (Acsl6 +/+)								Acsl6 -/-						Acsl6 -/-				WT (Mfsd2a+/+)				Mfsd2a-/-				Mfsd2a-/-
	PC 32:0	19.6062	17.2105	18.4785	18.3075	18.9591	19.3359	19.9005		17.255	17.4172	17.3934	18.3673	15.89	17.0897	17.3541	17.1681		0.002		19.9936	18.9943	18.5842	19.0087		16.9347	16.9198	17.5301	17.0185		0.000855
	PC 32:1	2.18984	1.79346	2.18307	1.92546	2.2995	1.92192	2.98945		3.1197	3.42413	3.80437	4.04277	3.79377	3.40574	3.52925	3.58997		<0.0001		1.89415	1.86863	1.75884	1.8151		3.42006	3.60939	3.79521	3.79706		1e-06
	PC 34:0	5.19193	4.89739	5.18342	5.80926	5.53567	5.07792	5.16883		5.56165	5.2534	5.21029	5.65045	4.90234	5.47387	5.70135	5.52994		0.3576		5.05754	5.26544	5.31292	5.57511		5.23942	5.02708	5.36463	5.08168		0.367397
	PC 34:1	17.9745	16.9715	18.429	19.5739	19.7892	17.7506	17.8568		25.0433	24.3651	23.9946	24.0632	24.2777	22.9905	23.7906	25.2012		<0.0001		18.5101	18.644	18.5082	19.1403		25.226	27.4074	26.4541	26.4022		3e-06
	PC 34:2	1.69131	2.09076	1.72619	1.90366	1.63522	1.48632	2.34657		3.12577	3.14151	3.23867	3.15628	3.19592	2.84343	3.75136	3.70091		<0.0001		1.43849	1.67348	1.55886	1.43788		2.46911	1.8512	1.85209	1.8749		0.025316
	PC 36:1	9.36741	8.81253	9.0384	10.1418	9.81343	8.91328	8.43084		12.7712	12.4992	11.4742	11.4673	11.6555	12.0636	11.8857	12.5038		<0.0001		8.77118	8.67378	8.65013	8.85546		10.9021	11.8321	11.5931	11.0565		2.4e-05
	PC 36:2	2.01592	2.33977	2.16032	2.29003	2.36739	2.00294	2.44907		3.70279	3.86054	3.97797	3.91866	4.0139	4.05229	3.91787	3.94464		<0.0001		1.89543	2.14056	1.95247	2.14068		3.28889	2.95487	2.99442	2.75944		0.000264
	PC 36:4	2.22466	2.85002	2.24985	2.38711	2.18261	2.26917	1.93276		5.0703	5.20547	5.31162	4.95326	5.6877	5.22814	5.08577	5.00471		<0.0001		2.09259	2.21643	2.47047	2.39074		4.35714	4.36409	4.29492	4.25487		<0.000001
	PC 38:4	3.86001	4.50899	4.25663	4.35494	4.2309	4.17657	3.68383		9.32991	9.46135	9.49839	9.04741	10.0086	9.49896	9.16705	9.38253		<0.0001		3.45364	3.94475	4.05295	3.95041		8.40153	8.39539	8.55844	8.13475		<0.000001
	PC 38:6	9.89405	11.8965	9.81745	9.47243	9.06689	9.94367	9.60066		5.07122	5.3076	5.13826	4.97971	5.46512	5.5156	5.27169	4.98951		<0.0001		10.3826	10.2422	10.6002	9.75646		5.55282	5.24987	5.02499	6.1688		5e-06
	PC 40:6	16.81	17.5622	17.0821	16.2073	16.3641	18.1262	16.3398		7.70224	7.92537	8.05002	7.5974	8.34194	8.84198	7.92388	7.24612		<0.0001		16.878	17.1492	17.5714	16.3003		9.36821	8.56934	8.54142	9.14394		<0.000001
	PC 44:12	3.04686	2.78204	2.70871	2.59533	2.40467	2.75768	3.03572		0.0556375	0.0621682	0.0775081	0.0753784	0	0.0667435	0	0.0583115		<0.0001		3.36112	3.40695	2.78688	3.63538		0.196973	0.17585	0.143697	0.21028		2e-06
	PC 50:11	0.0267723	0	0	0	0	0	0		0	0	0	0	0	0	0	0		0.3019		0	0.0301284	0	0		0	0	0	0		0.355918
	PC 50:12	0.0452651	0	0	0.0341959	0.0410771	0	0		0	0	0	0	0	0	0	0		0.0464		0.0524772	0	0	0.0503054		0	0	0	0		0.133975
	PC 52:10	0.0736266	0.0747245	0.0738612	0.0526085	0.0630858	0.0476868	0.0644138		0	0	0	0	0	0	0	0		<0.0001		0.0469905	0	0.069181	0.0906974		0.0768458	0.0546045	0	0		0.496149
	PC 52:11	0.0715899	0.0499509	0	0.0329105	0.0531475	0.0369173	0.0520472		0	0	0	0	0	0	0	0		0.0001		0.0658257	0.0710189	0.0459753	0.0492649		0	0	0	0		4.6e-05
	PC 52:12	0.0855058	0.0815701	0.0857652	0.0989601	0.0536214	0.0933549	0.0919894		0	0	0	0	0	0	0	0		<0.0001		0.110377	0.0823169	0.0931375	0.105621		0	0	0	0		1.3e-05
	PC 54:10	0.168676	0.183663	0.229974	0.136755	0.197188	0.113653	0.16415		0.12423	0.113604	0.135661	0.102355	0.132329	0.149028	0.126424	0.103487		0.0088		0.1598	0.172954	0.201836	0.202183		0.620521	0.465784	0.47625	0.472991		0.000138
	PC 54:11	0.283325	0.316589	0.252882	0.179611	0.22271	0.345962	0.275867		0	0	0	0.0361119	0	0	0	0		<0.0001		0.32248	0.30021	0.268147	0.35086		0.354575	0.264101	0.269473	0.262991		0.398956
	PC 54:12	1.79766	1.76686	1.80976	1.48062	1.40299	1.68049	1.97369		0.0353942	0	0	0	0	0	0	0		<0.0001		2.06921	1.77976	1.90959	2.00664		0.230922	0.154214	0.142903	0.167399		<0.000001
	PC 56:10	0.0829584	0.116578	0.174124	0.0546408	0.104965	0.064709	0.0712684		0.798549	0.732557	0.940057	0.850158	0.861422	0.971547	0.833986	0.529763		<0.0001		0.0768647	0.102614	0.081372	0.0454813		1.19495	0.888736	1.05848	1.09777		5e-06
	PC 56:11	0.662697	0.652299	0.859175	0.708501	0.667849	0.835586	0.746007		0.207753	0.24116	0.284642	0.27343	0.231306	0.288269	0.295795	0.173104		<0.0001		0.678431	0.627091	0.673852	0.75462		1.1077	0.898164	1.05939	1.03554		0.000533
	PC 56:12	2.48818	2.59645	2.69909	1.90557	2.15447	2.52305	2.43733		0.0852986	0.0826876	0.111464	0.106371	0.148139	0.145726	0.111063	0.0995531		<0.0001		2.39164	2.24766	2.46743	2.04024		0.426222	0.352806	0.290981	0.401588		1e-06
	PC 58:10	0	0	0	0	0	0.0203855	0		0.452508	0.395683	0.550318	0.526128	0.578068	0.542092	0.466302	0.332797		<0.0001		0	0	0	0		0.18425	0.155072	0.166227	0.206303		3e-06
	PC 58:11	0.0485757	0.036347	0.0643281	0.0455807	0.0589144	0.04	0.0278513		0.230001	0.228165	0.349219	0.350567	0.36103	0.340959	0.345356	0.209084		<0.0001		0.0338366	0.0456753	0.0303332	0.0625671		0.247979	0.229951	0.219412	0.274285		6e-06
	PC 58:12	0.292561	0.409245	0.43741	0.284177	0.331332	0.436067	0.360653		0.208183	0.231264	0.396222	0.312222	0.364216	0.407985	0.363601	0.232497		0.2156		0.263656	0.320812	0.351742	0.234968		0.199078	0.18028	0.169834	0.178282		0.008703
	sum vlcpufa-PC	6.12739	6.28427	6.68637	5.03122	5.35135	6.23786	6.26526		2.19127	2.07694	2.83072	2.68083	2.76745	2.92945	2.62141	1.68028		<0.0001		6.27159	5.78024	6.1926	5.99345		4.64304	3.64371	3.85295	4.09715		0.00017
																			p-value												p-value
	Panel c
																			WT (Acsl6 +/+)												WT (Mfsd2a+/+)
																			vs												vs
					WT (Acsl6 +/+)								Acsl6 -/-						Acsl6 -/-				WT (Mfsd2a+/+)				Mfsd2a-/-				Mfsd2a-/-
	PE 34:1	0.6	0.79	0.66	0.76	0.58	0.43	0.79		1.2	1.49	0.95	1.12	1.24	0.86	1.08	1.36		0.0001		0.58	0.61	0.64	0.62		1.31	1.15	1.35	1.21		1e-05
	PE 36:1	1.71	1.36	1.68	1.67	1.86	1.17	1.84		2.51	2.96	2.59	2.27	2.42	1.86	2.35	3.21		0.000243		1.59	1.49	1.46	1.54		2.63	2.65	3.02	2.47		6.6e-05
	PE 36:2	0.87	0.59	0.89	0	0.9	0.49	2.73		0.93	1.51	1.78	1.93	1.54	1.34	1.21	1.42		0.124331		0.54	0.4	0.59	0.46		0.96	0.89	0.75	0.58		0.01935
	PE 36:4	0.52	0.59	0.71	0.62	0.58	0.51	0.65		1.43	1.62	1.13	1.5	1.49	0.93	1.41	1.32		1e-06		0.72	0.74	0.7	0.59		1.04	1.11	1.01	1.04		9.6e-05
	PE 38:4	5.24	5.45	5.41	7.06	5.7	5.36	4.94		13.14	12.62	10.56	11.96	11.98	11.69	12	12.49		<0.000001		5.35	4.61	5.39	5.98		11.91	12.97	12.01	10.44		3.4e-05
	PE 38:5	0.41	0.85	1.17	0.95	0.57	1.15	0.97		2.72	3.05	2.62	3.14	2.55	3.31	3.22	2.96		<0.000001		1.23	1.39	1.63	1.35		4.23	4.56	5.06	4.33		5e-06
	PE 40:4	1.37	1.17	1.27	2.63	1.25	1.88	1.22		4.39	3.52	3.54	3.53	3.83	3.62	3.72	3.31		<0.000001		1.07	1.02	0.8	0.83		3.48	4.08	4.04	4.04		2e-06
	PE 40:5	1.05	0.24	0.53	2.06	0.64	0.23	1.22		4.7	3.85	4.17	4.09	3.52	4.11	3.89	4.66		<0.000001		0.39	1.07	0.8	1.03		8.9	9.18	9.95	8.94		<0.000001
	PE 38:6	20.9	20.61	19.68	16.3	17.8	19.35	18.89		17.73	18.45	21.46	19.66	18.48	19.26	20.14	18.67		0.832489		18.45	19.74	19.44	20.68		14.39	14.06	13.62	16.11		0.000404
	PE 40:6	51.11	51.74	52.94	53.85	54.74	54.63	50.58		42.25	42.48	42.8	42.41	44.12	44.91	41.75	42.24		<0.000001		51.18	49.46	51.33	49.66		41.05	38.97	39.6	40.63		5e-06
	PE 40:7	4.6	5.41	4.7	3.98	3.94	3.66	5.28		6.64	6.43	6.38	6.3	6.47	6.22	7.05	6.45		4e-06		5.21	5.49	4.82	4.84		7.05	6.78	6.77	6.99		5e-05
	PE 44:10	1.09	1.03	0.73	0.83	1.13	0.75	0.63		2.36	2.04	1.6	1.56	1.69	1.91	1.77	1.9		2e-06		0.78	0.95	0.81	0.57		2.31	2.68	2.38	2.41		6e-06
	PE 44:12	10.52	10.16	9.64	9.29	10.3	10.39	10.28		0	0	0.41	0.52	0.67	0	0.4	0		<0.000001		12.91	13.03	11.61	11.84		0.75	0.92	0.44	0.8		<0.000001
																			p-value												p-value
	Panel d																		WT (Acsl6 +/+)												WT (Mfsd2a+/+)
																			vs												vs
					WT (Acsl6 +/+)								Acsl6 -/-						Acsl6 -/-				WT (Mfsd2a+/+)				Mfsd2a-/-				Mfsd2a-/-
	PS 38:4	6.43374	4.09	4.03258	6.41132	5.52938	2.79358	7.05653		4.93638	7.78449	4.59096	6.56957	7.16026	4.42996	6.20104	7.00271		0.247474		4.26183	4.12455	5.74493	2.641		5.05081	4.59541	6.20929	5.22653		0.182699
	PS 40:4	3.36984	4.60996	4.2583	5.47641	5.34869	4.59546	4.80576		6.9309	7.77539	8.63531	6.86953	8.58907	8.78305	6.81382	10.6587		3e-05		3.44338	3.63672	6.1075	4.85869		9.5164	8.93497	11.2423	7.30283		0.003558
	PS 40:5	1.9288	2.00808	2.88294	7.1236	3.04256	4.14854	1.6792		8.57808	3.03652	7.7947	4.75045	3.00015	11.3536	8.49413	7.35713		0.017775		3.47601	6.48136	1.78418	4.10562		15.1343	18.4513	11.9057	15.5927		0.000483
	PS 40:6	45.5208	48.3335	46.0728	45.9903	45.9135	46.21	42.9388		51.2208	52.1105	44.8869	50.2188	47.3956	45.1653	49.7133	49.8362		0.024529		42.9066	40.31	42.0849	41.0326		30.5295	32.1669	35.6148	32.0466		0.000315
	PS 42:9	2.28019	3.27002	1.93478	2.73147	3.51149	4.06817	3.84208		3.97693	5.41459	5.77191	4.05367	6.44709	3.23282	2.72644	4.55831		0.024225		4.11664	7.77203	3.40211	5.87687		4.57859	3.13452	3.68801	3.37096		0.170127
	PS 44:10	1.50888	2.54192	3.16555	9.38799	3.01725	6.27988	3.73238		10.7595	6.53975	9.32318	9.34275	10.5599	8.10798	8.67522	8.91564		0.000668		2.9593	2.8633	2.96743	4.71845		6.88834	7.38215	8.94233	12.3485		0.005681
	PS 44:11	4.12523	1.89593	1.16577	2.25584	4.58683	5.03183	2.93058		0.829636	1.12216	2.60961	2.11512	1.04765	2.47678	1.9279	0.653332		0.021829		4.39643	3.18911	2.60793	3.59413		3.21218	4.46155	2.95759	4.35217		0.600346
	PS 44:12	16.9605	19.9269	22.6301	11.7166	19.7599	17.2431	18.8235		0.917749	1.11897	1.677	1.3574	1.62587	1.15638	3.19384	3.17898		<0.000001		18.0591	14.4917	20.1528	23.0338		2.32121	1.86691	1.45678	1.13835		7.8e-05
	PS 46:10	3.14826	0.642554	0.970951	1.36585	1.08071	0.376319	0.899491		9.08875	11.0139	10.4547	9.85867	10.0831	9.50052	9.01322	5.29716		<0.000001		0.694742	1.71105	0.605294	0.966797		13.5496	13.4943	9.73294	10.2222		5.3e-05
	PS 46:11	3.35903	4.08357	5.5166	2.93193	2.21779	2.9946	4.75021		1.72676	3.26909	2.47858	4.05313	3.00751	3.97231	2.34265	2.26229		0.142065		5.41439	3.3539	4.2979	1.20085		7.63413	4.76766	6.0333	7.07986		0.04223
	PS 46:12	11.3647	8.59757	7.3697	4.60863	5.99184	6.25855	8.54145		1.03449	0.814578	1.77716	0.810947	1.0838	1.82127	0.898426	0.279571		2e-06		10.2715	12.0663	10.245	7.97118		1.58498	0.744249	2.21698	1.31926		6.9e-05

## Sheet: Figure 5
						WT (Acsl6 +/+)										Acsl6 -/-					p-value
	34	26.4	14.3	17.7	20.3	18.8	20	15.1	22.9	21.8		11.6	6.3	9	8.7	10.7	8.5	10	9.4		3e-06
	140	111.9	58.1	70.6	82.8	77.1	81.8	62	92.2	93.1		38.3	26.3	31.3	43.4	42.8	32.8	45.8	40.7		6e-06
	341	194.3	108.8	116.3	138	131.7	135.1	107.6	151.3	156		66.1	46.6	57.2	76.3	77	58.9	80.4	68.9		6e-06
	1402	493.6	291.9	320.2	395.5	375.8	354.4	287.9	398.5	407.6		200.4	149.7	184.3	240.8	242.3	192.8	241.1	215.6		1.4e-05
	4251	797.8	484.7	540.3	707.1	679.6	594.6	500.8	688.8	688.7		350.5	265.6	318.2	424.6	407.8	359.6	395.3	369.7		1e-05
	10238	983	607	687.5	877.8	900.3	763.4	662	862.3	868.2		449.2	344.7	414.8	553	505.1	481.2	484	458.9		5e-06
	14946	1039.6	641.1	731.4	962.4	972.4	818.6	716.7	907.8	916.8		480.8	368	447	590.8	536.1	523.1	512.1	483		5e-06

## Sheet: Figure 6
	panel a			panel c
	Log10 [FC]	- Log10 [P-value]				WT (Acsl6 +/+)						Acsl6-/-						p-value
	0.47089	2.01571		Srebf1	94.1	109.1	105.9	101.5	96.6	92.9	133.9	156.1	146.5	131.3	133.5	128		2.3e-05
	0.454535	1.30386		Srebf2	103.2	104.6	102.1	106.2	93.5	90.5	113.5	143.9	125.2	121.6	112.6	117.1		0.002092
	0.36703	1.38586
	0.323035	2.1195		Scd1	92.7	95.2	85.1	93.5	118.5	114.9	152.7	137.3	132.8	135	121.6	124.9		0.000712
	0.296661	1.91617		Scd2	95.9	88.1	98.5	108.2	109	100.3	141.8	133.8	140	123.8	144.7	127.3		2e-05
	0.282142	2.03119
	0.273442	1.54833		Fads1	108	120.8	99.7	71.1	80.7	119.7	131.9	121.3	133.8	127.9	121.5	129.6		0.009353
	0.263691	2.6325		Fads2	96.6	100.6	102.2	92.9	106.3	101.3	112.6	123.1	133.7	139	131.7	108.2		0.000968
	0.255956	1.37013
	0.255077	3.28785		Stat3	102.3	108.9	105.5	95.6	89.3	98.4	255.4	254.2	261.9	231.9	305.3	223.1		<0.000001
	0.253905	2.60279
	0.252809	1.93343
	0.246593	1.38743
	0.245447	4.01147
	0.24445	2.87581
	0.243689	1.47259
	0.236346	2.4906
	0.229466	1.76446
	0.207003	1.4523
	0.18922	1.43272
	0.188875	2.08436
	0.186218	2.3428
	0.183937	1.96936
	0.182897	2.22298
	0.182143	1.97112
	0.181463	1.82895
	0.179478	2.10521
	0.178522	2.54678
	0.178167	1.40881
	0.173192	2.36897
	0.17284	2.03413
	0.169622	1.85679
	0.168496	1.78308
	0.165734	3.43513
	0.164455	2.25212
	0.163242	1.37037
	0.162114	1.36344
	0.161539	2.76021
	0.160064	1.41797
	0.158688	1.31877
	0.153451	1.90323
	0.151198	1.38877
	0.149572	3.29789
	0.148203	2.04618
	0.14797	1.7866
	0.147506	2.38545
	0.147086	1.92054
	0.145404	1.57632
	0.143967	2.70326
	0.143846	2.26083
	0.143722	1.64704
	0.140095	1.45833
	0.138787	1.31057
	0.13568	1.71157
	0.134536	2.09261
	0.133773	1.53115
	0.133725	2.11111
	0.133192	1.50606
	0.1331	2.32471
	0.131936	2.20095
	0.128972	1.36589
	0.128534	3.0485
	0.127887	1.47864
	0.127503	1.62396
	0.127131	2.32666
	0.126793	1.6319
	0.126503	2.9924
	0.126477	2.42467
	0.122812	1.57592
	0.122729	2.67693
	0.122687	2.3334
	0.122112	1.81427
	0.121422	2.04409
	0.119274	1.38342
	0.119163	1.72507
	0.118143	2.40408
	0.117581	2.22704
	0.116479	2.04339
	0.115918	1.51988
	0.115086	1.52407
	0.11368	1.8852
	0.113416	2.95912
	0.112113	1.56283
	0.111707	1.70282
	0.110582	3.49619
	0.110295	2.69226
	0.108272	2.99779
	0.108043	1.56591
	0.107972	1.47943
	0.107795	1.55012
	0.107469	1.83871
	0.106051	1.89733
	0.104386	1.43163
	0.102271	2.68918
	0.102089	1.54121
	0.101899	1.67127
	0.101526	1.90972
	0.0991088	2.52355
	0.0987924	2.62675
	0.0985359	1.90195
	0.0980918	2.02545
	0.0979505	1.81494
	0.0970486	3.0416
	0.0967993	3.16568
	0.0958808	1.39295
	0.0957507	1.52806
	0.0955847	3.94524
	0.0955434	2.23458
	0.0955351	2.28996
	0.0954478	1.69259
	0.0949048	1.34033
	0.093892	1.37889
	0.0931292	1.94075
	0.0923543	1.70846
	0.091945	1.75764
	0.0911076	1.86703
	0.0906907	1.56072
	0.0906614	2.0095
	0.0905988	1.93825
	0.0902448	1.33186
	0.089847	1.59008
	0.0891788	1.82914
	0.086982	1.50488
	0.0868895	1.82961
	0.0863382	1.36115
	0.0858699	2.0858
	0.0858063	2.16767
	0.0857845	1.6597
	0.0854658	1.63887
	0.0849249	1.68505
	0.0848863	1.68705
	0.0845875	1.34225
	0.0836102	1.36452
	0.0833707	1.76014
	0.0832136	1.32238
	0.0832014	1.508
	0.0831433	1.95512
	0.082763	2.06638
	0.0827049	1.53725
	0.0824699	1.60253
	0.0816949	2.06342
	0.0813717	1.72147
	0.0810385	1.82064
	0.0808	2.64524
	0.0806415	1.33658
	0.080563	1.41199
	0.0798645	1.49284
	-0.0981749	1.57603
	-0.0989737	2.27884
	-0.0994295	2.42221
	-0.100433	1.48957
	-0.100934	1.63058
	-0.101126	2.08543
	-0.103448	1.35749
	-0.104956	1.33478
	-0.104991	2.02082
	-0.109033	1.3977
	-0.109745	1.41901
	-0.111274	1.7626
	-0.112108	1.32443
	-0.113079	1.84051
	-0.114846	1.77946
	-0.114889	1.81011
	-0.115098	1.80503
	-0.119581	2.17087
	-0.119764	1.46974
	-0.12118	1.37427
	-0.123146	1.73584
	-0.123166	1.42972
	-0.124114	1.4116
	-0.124447	1.6135
	-0.124488	1.32434
	-0.126279	2.0067
	-0.12708	1.66606
	-0.127877	1.81783
	-0.12808	1.48933
	-0.129993	1.97035
	-0.142133	1.36864
	-0.146022	1.55843
	-0.147105	2.53837
	-0.149779	2.01037
	-0.215546	2.09505
	-0.228	4.62966
	-0.247421	2.14683

## Sheet: Figure 7
	Panel b
		WT (Acsl6+/+)						Acsl6-/-							p-value
	Srebf1	67.7419	125.806	91.9355	87.0968	130.645	96.7742	198.387	164.516	179.032	198.387	183.871	222.581		3.1e-05
	Srebf2	102.609	113.043	111.304	95.6522	83.4783	93.913	128.696	165.217	140.87	139.13	158.261	121.739		0.000438
	Polr2a	112.208	88.8312	104.416	101.299	82.5974	110.649	115.325	98.1818	85.7143	101.299	82.5974	107.532		0.830005
	Panel d
				WT (Acsl6+/+)										Acsl6-/-
	Srebf1	Srebf2	Scd1	Scd2	Fads1	Fads2	Stat3	Rho		Srebf1	Srebf2	Scd1	Scd2	Fads1	Fads2	Stat3	Rho
	1.00685	1.00685	1.00685	1.00685	1.00685	1.00685	1.00685	6.88656		1.00187	1.00187	1.00187	1.00187	1.00187	1.00187	1.00187	6.26456
	0.997177	2.37328	0.997177	3.28752	0.997177	0.997177	0.997177	6.19858		1.00632	1.00632	1.00632	1.00632	1.00632	1.00632	1.00632	6.84483
	1.00182	1.00182	1.00182	2.09315	1.00182	1.00182	1.00182	6.44196		1.00163	1.00163	1.00163	1.00163	1.00163	1.00163	1.00163	6.85314
	1.00316	1.00316	1.00316	1.00316	1.00316	1.00316	1.00316	6.76833		0.999308	0.999308	0.999308	0.999308	0.999308	0.999308	0.999308	7.37
	1.00202	1.00202	1.00202	1.00202	1.00202	1.00202	1.00202	6.00212		1.01301	1.01301	1.01301	2.46141	1.01301	1.01301	1.01301	6.86929
	0.999469	0.999469	0.999469	0.999469	0.999469	0.999469	0.999469	6.90454		0.996749	0.996749	0.996749	2.67097	0.996749	0.996749	0.996749	6.90875
	1.00756	1.00756	1.00756	1.00756	1.00756	1.00756	1.00756	6.62191		0.994984	0.994984	0.994984	0.994984	0.994984	0.994984	0.994984	6.41321
	0.999527	0.999527	0.999527	0.999527	0.999527	0.999527	0.999527	6.32048		0.997324	0.997324	0.997324	0.997324	0.997324	0.997324	0.997324	7.20707
	1.01009	1.01009	1.01009	1.01009	1.01009	1.01009	1.01009	5.84992		0.999448	0.999448	0.999448	2.72616	0.999448	0.999448	0.999448	6.13353
	0.999686	0.999686	0.999686	0.999686	0.999686	0.999686	2.29549	6.32441		1.003	1.003	1.003	2.2791	1.003	1.003	1.003	6.10108
	1.00652	1.00652	1.00652	1.00652	1.00652	1.00652	1.00652	6.74704		1.00208	1.00208	1.00208	1.00208	1.00208	1.00208	2.19629	6.45482
	1.01143	1.01143	1.01143	1.01143	1.01143	1.01143	1.01143	5.72379		0.999471	0.999471	0.999471	0.999471	0.999471	0.999471	0.999471	6.06846
	0.993056	0.993056	0.993056	0.993056	0.993056	0.993056	0.993056	5.63745		0.995717	0.995717	0.995717	2.58034	0.995717	0.995717	0.995717	6.76076
	0.998606	0.998606	0.998606	0.998606	0.998606	0.998606	0.998606	7.00182		2.78952	1.00564	1.00564	1.00564	1.00564	1.00564	1.00564	7.45923
	0.999333	0.999333	0.999333	0.999333	0.999333	0.999333	0.999333	6.5702		1.00458	1.00458	1.00458	2.27938	1.00458	1.00458	1.00458	6.36303
	2.13187	1.00318	1.00318	2.13187	1.00318	1.00318	1.00318	6.39962		0.996378	0.996378	0.996378	0.996378	0.996378	0.996378	0.996378	6.58751
	0.998579	0.998579	0.998579	0.998579	0.998579	0.998579	0.998579	6.63624		1.00343	1.00343	1.00343	1.00343	1.00343	1.00343	2.10258	6.67066
	0.986718	0.986718	0.986718	0.986718	0.986718	0.986718	0.986718	6.91107		1.00225	1.00225	1.00225	2.17493	1.00225	1.00225	1.00225	6.37355
	0.987798	0.987798	0.987798	0.987798	0.987798	0.987798	0.987798	5.38193		1.00523	1.00523	1.00523	1.00523	1.00523	1.00523	1.00523	7.16447
	1.0066	1.0066	1.0066	1.0066	1.0066	1.0066	1.0066	6.28078		1.00075	1.00075	1.00075	2.27351	1.00075	1.00075	1.00075	6.5737
	0.998467	0.998467	0.998467	0.998467	0.998467	0.998467	0.998467	6.30886		0.994295	0.994295	0.994295	0.994295	0.994295	0.994295	0.994295	6.92826
	0.991093	0.991093	0.991093	0.991093	0.991093	0.991093	0.991093	6.15217		1.00401	1.00401	1.00401	2.22655	1.00401	1.00401	1.00401	5.89262
	0.99914	0.99914	0.99914	0.99914	0.99914	0.99914	0.99914	6.46367		0.996356	0.996356	0.996356	0.996356	0.996356	0.996356	0.996356	6.52506
	1.00607	1.00607	1.00607	2.19677	1.00607	1.00607	1.00607	6.58308		1.00264	1.00264	1.00264	2.15671	1.00264	1.00264	1.00264	6.23755
	1.00948	1.00948	1.00948	1.00948	1.00948	1.00948	1.00948	6.60393		2.13003	1.00837	1.00837	1.00837	1.00837	1.00837	1.00837	6.51067
	0.997848	0.997848	0.997848	0.997848	0.997848	0.997848	0.997848	6.47279		2.09553	0.992906	0.992906	0.992906	0.992906	0.992906	2.09553	6.45848
	0.998714	0.998714	0.998714	1.88142	0.998714	0.998714	0.998714	6.5333		1.00781	1.00781	1.00781	1.00781	1.00781	1.00781	1.00781	6.14409
	0.991184	0.991184	0.991184	0.991184	0.991184	0.991184	0.991184	6.67749		2.66877	1.00677	1.00677	1.00677	1.00677	1.00677	1.00677	6.77895
	1.0023	1.0023	1.0023	1.0023	1.0023	1.0023	1.0023	6.72549		0.997357	0.997357	0.997357	0.997357	0.997357	0.997357	0.997357	5.94057
	0.9968	0.9968	0.9968	0.9968	0.9968	0.9968	0.9968	7.11993		0.998744	2.02773	0.998744	0.998744	0.998744	0.998744	0.998744	6.37767
	1.00228	1.00228	1.00228	1.00228	1.00228	1.00228	1.00228	6.94471		0.996571	0.996571	0.996571	0.996571	0.996571	0.996571	0.996571	6.5601
	1.00352	1.00352	1.00352	1.00352	1.00352	1.00352	1.00352	6.68256		0.997148	0.997148	0.997148	0.997148	0.997148	0.997148	0.997148	6.58879
	1.00518	1.00518	1.00518	1.00518	1.00518	1.00518	1.00518	6.43781		2.1992	1.0029	1.0029	1.0029	1.0029	1.0029	1.0029	6.10799
	0.996955	0.996955	0.996955	0.996955	0.996955	0.996955	0.996955	6.09122		0.995505	0.995505	0.995505	0.995505	0.995505	0.995505	0.995505	7.06593
	1.00252	1.00252	1.00252	1.00252	1.00252	1.00252	1.00252	5.64866		0.999048	0.999048	0.999048	2.26464	2.26464	0.999048	2.26464	6.55225
	0.991415	0.991415	0.991415	0.991415	0.991415	0.991415	0.991415	6.98876		2.30246	0.99928	0.99928	0.99928	0.99928	0.99928	0.99928	6.25338
	2.50128	0.996078	0.996078	0.996078	0.996078	0.996078	0.996078	5.92114		0.999517	0.999517	0.999517	0.999517	0.999517	0.999517	0.999517	5.8441
	0.995745	0.995745	0.995745	3.25928	0.995745	0.995745	0.995745	6.98064		1.00091	1.00091	1.00091	1.00091	1.00091	1.00091	1.00091	6.48553
	0.987929	0.987929	0.987929	0.987929	0.987929	0.987929	0.987929	5.67138		1.00798	1.00798	1.00798	1.00798	1.00798	1.00798	1.00798	5.68665
	1.00018	1.00018	1.00018	1.00018	1.00018	1.00018	1.00018	5.84522		0.997743	0.997743	0.997743	0.997743	0.997743	0.997743	0.997743	6.59925
	1.00103	1.00103	1.00103	1.00103	2.50897	1.00103	1.00103	6.78363		0.996026	0.996026	0.996026	0.996026	0.996026	0.996026	0.996026	6.77702
	0.998195	0.998195	0.998195	0.998195	0.998195	0.998195	0.998195	6.79339		1.00396	1.00396	1.00396	1.00396	1.00396	1.00396	1.00396	6.25543
	1.00379	1.00379	1.00379	1.00379	1.00379	1.00379	1.00379	6.31042		1.0019	1.0019	1.0019	1.0019	1.0019	1.0019	2.22494	6.50539
	0.996366	0.996366	0.996366	0.996366	0.996366	0.996366	0.996366	6.59132		1.00118	1.00118	1.00118	1.00118	1.00118	1.00118	1.00118	7.08965
	0.993159	0.993159	0.993159	2.26333	0.993159	0.993159	0.993159	6.9988		1.00295	1.00295	1.00295	2.20217	1.00295	1.00295	1.00295	6.2432
	1.00216	1.00216	1.00216	2.16147	1.00216	1.00216	1.00216	6.12175		0.99294	0.99294	0.99294	0.99294	0.99294	0.99294	0.99294	6.36247
	0.995943	2.12506	0.995943	0.995943	0.995943	0.995943	0.995943	6.01779		1.00532	1.00532	1.00532	1.00532	1.00532	1.00532	1.00532	6.36259
	1.00722	2.81159	1.00722	1.00722	1.00722	1.00722	1.00722	5.47651		2.92174	1.00227	1.00227	3.53871	1.00227	2.92174	1.00227	7.33959
	0.997843	0.997843	0.997843	0.997843	0.997843	0.997843	0.997843	6.26034		1.00476	1.00476	1.00476	1.00476	1.00476	1.00476	2.90754	6.87597
	1.00328	1.00328	1.00328	1.00328	1.00328	1.00328	1.00328	6.7068		0.997007	0.997007	0.997007	2.572	0.997007	0.997007	0.997007	6.24728
	1.00161	1.00161	1.00161	1.00161	2.57493	1.00161	1.00161	6.50551		0.99079	0.99079	0.99079	0.99079	0.99079	0.99079	2.23681	6.23366
	0.996081	0.996081	0.996081	0.996081	0.996081	0.996081	0.996081	6.66663		0.997577	2.05233	0.997577	2.05233	0.997577	0.997577	0.997577	5.3745
	2.75561	1.00788	1.00788	1.00788	1.00788	1.00788	1.00788	5.83043		0.995466	0.995466	0.995466	0.995466	0.995466	0.995466	0.995466	6.31564
	1.00321	1.00321	1.00321	1.00321	1.00321	1.00321	1.00321	7.04966		1.01111	1.01111	1.01111	1.01111	1.01111	1.01111	1.01111	6.67212
	1.00045	1.00045	1.00045	1.00045	1.00045	1.00045	1.00045	6.38155		0.997933	0.997933	0.997933	2.5412	0.997933	0.997933	0.997933	6.60178
	2.74405	1.00138	2.74405	1.00138	1.00138	1.00138	1.00138	6.44775		0.998922	0.998922	0.998922	2.7067	0.998922	0.998922	0.998922	6.94015
	1.0034	1.0034	1.0034	1.0034	1.0034	1.0034	1.0034	6.41128		1.00531	1.00531	1.00531	3.15292	1.00531	1.00531	1.00531	7.37428
	1.00045	1.00045	1.00045	1.00045	1.00045	1.00045	1.00045	6.94398		1.0031	1.0031	1.0031	1.0031	1.0031	1.0031	2.26796	6.28518
	0.985035	0.985035	0.985035	0.985035	0.985035	0.985035	0.985035	6.24828		2.61601	1.00337	1.00337	1.00337	1.00337	1.00337	1.00337	6.68753
	1.00142	1.00142	1.00142	1.00142	1.00142	1.00142	1.00142	5.70666		1.01317	1.01317	1.01317	1.01317	1.01317	1.01317	1.01317	6.55575
	0.998164	0.998164	0.998164	0.998164	0.998164	0.998164	0.998164	6.11927		1.00083	1.00083	1.00083	1.00083	1.00083	1.00083	1.00083	6.44767
	3.15794	1.00093	1.00093	1.00093	1.00093	1.00093	1.00093	7.08036		1.00953	1.00953	1.00953	1.00953	1.00953	1.00953	1.00953	7.01007
	1.00291	1.00291	1.00291	1.00291	1.00291	1.00291	1.00291	6.17657		1.00127	2.95476	1.00127	1.00127	1.00127	1.00127	1.00127	6.63409
	1.007	1.007	1.007	2.5481	1.007	1.007	1.007	6.38926		0.992705	0.992705	0.992705	2.30473	0.992705	0.992705	0.992705	6.36512
	0.996364	0.996364	0.996364	0.996364	0.996364	0.996364	0.996364	6.28735		0.988864	0.988864	0.988864	0.988864	0.988864	0.988864	0.988864	6.31874
	1.00651	1.00651	1.00651	2.30328	1.00651	1.00651	1.00651	6.47674		2.98911	1.00325	1.00325	1.00325	1.00325	1.00325	1.00325	7.03353
	1.00168	1.00168	1.00168	1.00168	1.00168	1.00168	1.00168	6.80642		0.995004	0.995004	0.995004	0.995004	0.995004	0.995004	0.995004	7.01823
	1.00519	1.00519	1.00519	3.10989	1.00519	1.00519	1.00519	6.76725		2.58607	1.00021	1.00021	1.00021	1.00021	1.00021	1.00021	6.84847
	1.0046	1.0046	1.0046	1.0046	1.0046	1.0046	1.0046	6.88371		1.00889	1.00889	1.00889	1.00889	1.00889	1.00889	1.00889	6.63042
	1.0036	1.0036	1.0036	1.0036	1.0036	1.0036	1.0036	6.67246		1.00174	1.00174	1.00174	1.00174	1.00174	2.38452	1.00174	6.7528
	0.994784	0.994784	0.994784	2.15439	0.994784	0.994784	2.15439	6.15329		0.998565	0.998565	0.998565	0.998565	0.998565	0.998565	0.998565	7.05635
	0.999549	0.999549	0.999549	0.999549	0.999549	0.999549	0.999549	7.07964		0.990377	0.990377	0.990377	0.990377	0.990377	0.990377	0.990377	6.17929
	1.00312	1.00312	1.00312	1.00312	1.00312	1.00312	1.00312	6.77601		0.995997	0.995997	0.995997	0.995997	0.995997	0.995997	0.995997	6.88153
	2.26892	0.995232	0.995232	0.995232	0.995232	0.995232	0.995232	6.42244		2.17522	2.17522	0.997122	0.997122	0.997122	2.17522	0.997122	6.34462
	0.997286	0.997286	0.997286	0.997286	0.997286	0.997286	0.997286	6.49354		2.25245	1.00342	1.00342	1.00342	1.00342	1.00342	1.00342	6.31388
	1.0029	1.0029	1.0029	1.0029	1.0029	1.0029	1.0029	6.22113		1.00242	1.00242	1.00242	2.66685	1.00242	1.00242	2.14706	6.61952
	1.00384	1.00384	1.00384	1.00384	1.00384	1.00384	1.00384	6.31912		3.00367	1.00007	1.00007	1.00007	1.00007	1.00007	1.00007	6.92195
	1.00232	2.82429	1.00232	1.00232	1.00232	1.00232	1.00232	6.56378		2.29324	1.0009	1.0009	2.83869	1.0009	1.0009	1.0009	6.34641
	0.995571	0.995571	0.995571	0.995571	0.995571	0.995571	0.995571	6.86287		0.998559	0.998559	0.998559	0.998559	0.998559	0.998559	0.998559	6.81025
	0.994501	0.994501	0.994501	2.36445	0.994501	0.994501	0.994501	5.90727		2.41485	1.00015	1.00015	1.00015	1.00015	1.00015	1.00015	6.50997
	1.00756	1.00756	1.00756	2.67617	1.00756	1.00756	1.00756	6.08447		1.00136	1.00136	1.00136	1.00136	1.00136	1.00136	1.00136	7.02068
	1.00129	1.00129	1.00129	1.00129	1.00129	1.00129	1.00129	6.99591		1.00225	1.00225	1.00225	1.00225	1.00225	1.00225	1.00225	6.41789
	1.00044	1.00044	1.00044	2.28669	1.00044	1.00044	1.00044	6.53162		1.00914	1.00914	1.00914	1.00914	1.00914	1.00914	1.00914	6.14824
	0.999396	0.999396	0.999396	0.999396	0.999396	0.999396	0.999396	6.99991		3.08534	0.99444	0.99444	0.99444	0.99444	0.99444	0.99444	7.04178
	0.994028	0.994028	0.994028	0.994028	0.994028	0.994028	0.994028	6.68274		1.00737	1.00737	1.00737	1.00737	1.00737	1.00737	1.00737	6.12699
	1.00306	2.41283	1.00306	1.00306	1.00306	1.00306	1.00306	6.4937		1.00336	1.00336	1.00336	1.00336	1.00336	1.00336	1.00336	6.18785
	0.998914	0.998914	0.998914	0.998914	0.998914	0.998914	0.998914	6.40856		0.992273	0.992273	0.992273	0.992273	0.992273	0.992273	0.992273	6.58714
	0.999086	0.999086	0.999086	0.999086	0.999086	0.999086	0.999086	6.01174		0.998615	0.998615	0.998615	3.54385	0.998615	0.998615	0.998615	6.85504
	1.00467	1.00467	1.00467	2.40102	1.00467	1.00467	1.00467	6.74486		0.996853	0.996853	0.996853	0.996853	2.6095	0.996853	0.996853	6.43457
	1.00411	1.00411	1.00411	1.00411	1.00411	1.00411	1.00411	6.65506		0.995335	0.995335	0.995335	2.28329	0.995335	0.995335	0.995335	6.18565
	1.00696	1.00696	1.00696	1.00696	1.00696	1.00696	1.00696	6.74622		0.992311	0.992311	0.992311	0.992311	0.992311	0.992311	0.992311	6.53257
	0.997619	0.997619	0.997619	0.997619	0.997619	0.997619	0.997619	6.61466		0.997529	0.997529	0.997529	0.997529	0.997529	0.997529	0.997529	7.01185
	1.00325	1.00325	1.00325	1.00325	1.00325	1.00325	1.00325	5.76561		0.997823	0.997823	0.997823	0.997823	0.997823	0.997823	0.997823	6.67651
	1.00696	1.00696	1.00696	1.00696	1.00696	1.00696	1.00696	6.69433		2.10317	2.10317	0.998382	3.20383	0.998382	0.998382	0.998382	6.59484
	0.994446	0.994446	0.994446	0.994446	0.994446	0.994446	0.994446	7.07488		0.989694	2.59945	0.989694	0.989694	0.989694	0.989694	0.989694	7.02318
	0.995696	0.995696	0.995696	0.995696	0.995696	0.995696	0.995696	7.1536		1.00221	1.00221	1.00221	1.00221	1.00221	1.00221	1.00221	6.45503
	0.994341	0.994341	2.29869	0.994341	0.994341	0.994341	0.994341	6.87527		2.29245	1.00373	1.00373	1.00373	1.00373	1.00373	2.29245	6.4629
	0.992704	1.94215	0.992704	0.992704	0.992704	0.992704	0.992704	6.75928		2.69529	1.00395	1.00395	2.69529	1.00395	1.00395	1.00395	5.99494
	1.0004	1.0004	1.0004	3.03266	1.0004	1.0004	1.0004	6.74555		1.00385	1.00385	1.00385	2.53494	1.00385	1.00385	1.00385	6.10399
	1.00327	1.00327	1.00327	1.00327	1.00327	1.00327	1.00327	6.66717		1.001	1.001	1.001	1.001	1.001	1.001	1.001	7.08581
	1.006	1.006	1.006	1.006	2.32421	1.006	1.006	5.54982		1.00734	1.00734	1.00734	2.10025	1.00734	1.00734	1.00734	6.74501
	2.67909	1.00522	1.00522	1.00522	1.00522	1.00522	1.00522	6.16606		0.995618	0.995618	0.995618	2.06222	2.06222	0.995618	2.06222	6.16783
	0.994984	0.994984	0.994984	0.994984	0.994984	0.994984	0.994984	6.53887		0.993867	0.993867	0.993867	0.993867	0.993867	0.993867	2.40928	4.36335
	1.00924	1.00924	1.00924	1.00924	1.00924	1.00924	1.00924	6.56463		1.00169	1.00169	1.00169	1.00169	1.00169	1.00169	1.00169	6.0815
	0.996666	0.996666	0.996666	0.996666	0.996666	0.996666	0.996666	6.19923		2.0182	2.0182	1.0022	2.84058	1.0022	1.0022	1.0022	5.86692
	1.00053	1.00053	1.00053	1.00053	1.00053	1.00053	1.00053	6.37136		0.996267	2.20776	0.996267	2.20776	0.996267	0.996267	0.996267	6.29014
	0.997889	0.997889	0.997889	0.997889	0.997889	1.90932	0.997889	6.54082		1.00018	2.08473	1.00018	2.08473	1.00018	1.00018	1.00018	6.06055
	0.999388	0.999388	0.999388	0.999388	0.999388	0.999388	0.999388	6.36794		2.87513	1.00162	1.00162	1.00162	1.00162	1.00162	2.32486	6.08192
	1.00094	1.00094	1.00094	1.00094	1.00094	1.00094	1.00094	5.98509		1.0019	1.0019	1.0019	1.0019	1.0019	1.0019	1.0019	6.26019
	2.61614	1.0006	1.0006	1.0006	1.0006	1.0006	1.0006	6.66069		2.5648	1.00438	1.00438	3.14699	1.00438	1.00438	1.00438	6.30431
	0.999875	2.31568	0.999875	2.31568	0.999875	0.999875	0.999875	5.86128		2.58561	1.00467	1.00467	1.00467	1.00467	1.00467	1.00467	6.36724
	1.00054	1.00054	1.00054	2.22172	1.00054	1.00054	1.00054	6.96251		0.987856	2.16534	0.987856	0.987856	0.987856	0.987856	0.987856	6.31283
	0.997573	0.997573	0.997573	0.997573	0.997573	0.997573	0.997573	6.63711		1.00864	1.00864	1.00864	1.00864	1.00864	1.00864	1.00864	7.15135
	0.997479	0.997479	0.997479	2.13459	0.997479	0.997479	0.997479	6.71397		1.00228	1.00228	1.00228	1.00228	1.00228	1.00228	1.00228	6.15437
	0.991695	0.991695	0.991695	0.991695	0.991695	0.991695	0.991695	5.06519		0.997148	0.997148	0.997148	2.98736	0.997148	0.997148	0.997148	6.11724
	0.998088	0.998088	0.998088	0.998088	0.998088	0.998088	0.998088	6.97849		0.994427	0.994427	0.994427	0.994427	0.994427	0.994427	0.994427	7.06007
	0.997437	0.997437	0.997437	0.997437	0.997437	3.38539	0.997437	7.27994		2.40271	1.00453	1.00453	1.00453	1.00453	1.00453	1.00453	6.32854
	1.01351	1.01351	1.01351	2.27148	1.01351	1.01351	1.01351	6.45229		1.00164	1.00164	1.00164	1.00164	1.00164	1.00164	1.00164	6.6514
	0.993189	0.993189	0.993189	0.993189	0.993189	0.993189	0.993189	6.73443		2.24842	1.00539	1.00539	1.00539	1.00539	1.00539	1.00539	6.1038
	1.00069	1.00069	1.00069	1.00069	1.00069	1.00069	1.00069	6.86339		0.999698	0.999698	0.999698	2.27729	0.999698	0.999698	2.27729	6.29939
	0.992532	0.992532	0.992532	0.992532	0.992532	0.992532	0.992532	5.94615		0.998782	0.998782	0.998782	0.998782	0.998782	0.998782	0.998782	6.77222
	0.992648	0.992648	0.992648	0.992648	0.992648	0.992648	0.992648	6.78987		1.01121	1.01121	1.01121	1.01121	1.01121	1.01121	1.01121	6.3051
	1.00062	1.00062	1.00062	1.00062	1.00062	1.00062	1.00062	6.44612		0.98982	0.98982	0.98982	2.27682	0.98982	0.98982	0.98982	6.2494
	0.995017	0.995017	0.995017	2.09872	0.995017	0.995017	0.995017	6.2011		1.00195	1.00195	1.00195	1.00195	1.00195	1.00195	1.00195	6.49911
	0.999991	0.999991	0.999991	0.999991	0.999991	0.999991	0.999991	7.48635		1.00192	1.00192	1.00192	1.00192	1.00192	1.00192	1.00192	6.46773
	0.997859	0.997859	0.997859	0.997859	0.997859	0.997859	0.997859	6.05319		1.00219	2.57491	1.00219	1.00219	1.00219	1.00219	1.00219	6.21901
	0.996932	0.996932	0.996932	0.996932	0.996932	0.996932	0.996932	6.11972		1.00279	1.00279	1.00279	2.1167	1.00279	1.00279	1.00279	6.4505
	0.989877	0.989877	0.989877	0.989877	0.989877	0.989877	0.989877	6.30039		0.998618	0.998618	0.998618	0.998618	0.998618	0.998618	0.998618	7.04866
	0.993876	2.90153	0.993876	0.993876	0.993876	0.993876	0.993876	6.8381		1.00583	1.00583	1.00583	2.12236	1.00583	1.00583	2.63673	6.68498
	1.0009	1.0009	1.0009	1.0009	1.0009	1.0009	1.0009	7.00571		0.987729	0.987729	0.987729	2.19329	0.987729	0.987729	2.19329	6.68484
	1.00284	1.00284	1.00284	2.1581	1.00284	1.00284	1.00284	6.49347		0.995972	0.995972	0.995972	2.80802	0.995972	0.995972	0.995972	6.44069
	2.30601	0.997536	0.997536	0.997536	0.997536	0.997536	0.997536	6.24475		0.999404	0.999404	0.999404	0.999404	0.999404	0.999404	0.999404	6.71106
	1	1	1	1	1	1	1	7.05816		2.41293	1.00082	1.00082	1.00082	1.00082	1.00082	1.00082	7.25363
	1.00561	1.00561	1.00561	1.00561	1.00561	1.00561	1.00561	6.58182		1.00203	1.00203	2.24366	1.00203	1.00203	1.00203	2.24366	6.23876
	1.0072	1.0072	1.0072	1.0072	1.0072	1.0072	1.0072	6.64741		2.14813	1.0032	1.0032	1.0032	1.0032	1.0032	1.0032	6.12773
	0.994514	0.994514	0.994514	0.994514	0.994514	0.994514	0.994514	6.69472		2.59505	0.992457	0.992457	0.992457	0.992457	0.992457	0.992457	6.40888
	0.999413	0.999413	0.999413	0.999413	0.999413	0.999413	0.999413	6.66886		1.00004	1.00004	1.00004	1.00004	1.00004	1.00004	2.02192	6.25383
	1.00601	1.00601	1.00601	1.00601	1.00601	1.00601	1.00601	6.4916		1.00262	1.00262	1.00262	2.37278	1.00262	1.00262	1.00262	6.18792
	2.23128	0.997651	0.997651	0.997651	0.997651	0.997651	0.997651	6.33453		1.00663	1.00663	1.00663	1.00663	1.00663	1.00663	1.00663	6.79808
	0.999738	0.999738	0.999738	0.999738	0.999738	0.999738	0.999738	6.98628		0.999432	0.999432	0.999432	0.999432	0.999432	0.999432	0.999432	6.44014
	2.56147	0.999569	0.999569	2.56147	0.999569	0.999569	0.999569	6.40811		2.60822	2.60822	1.008	1.008	1.008	1.008	1.008	6.62052
	0.995562	0.995562	0.995562	0.995562	0.995562	0.995562	2.5961	6.59394		0.998592	0.998592	0.998592	0.998592	0.998592	0.998592	0.998592	6.24008
	0.997777	0.997777	0.997777	2.60434	0.997777	0.997777	0.997777	5.68556		0.999751	0.999751	0.999751	2.36664	0.999751	0.999751	0.999751	7.05835
	0.999853	0.999853	0.999853	0.999853	0.999853	0.999853	0.999853	6.79037		1.0008	1.0008	1.0008	1.0008	1.0008	1.0008	1.0008	7.00938
	0.997931	0.997931	2.12408	0.997931	0.997931	0.997931	0.997931	6.08213		0.997488	0.997488	0.997488	0.997488	0.997488	2.31992	0.997488	6.52486
	1.00557	1.00557	1.00557	2.22675	1.00557	1.00557	1.00557	6.61722		1.00358	1.00358	1.00358	1.00358	1.00358	1.00358	1.00358	6.73695
	0.997595	0.997595	0.997595	0.997595	0.997595	0.997595	0.997595	6.25059		0.993271	0.993271	0.993271	0.993271	0.993271	0.993271	0.993271	6.31668
	0.997834	0.997834	0.997834	0.997834	0.997834	0.997834	0.997834	6.11342		0.999972	0.999972	0.999972	0.999972	0.999972	0.999972	0.999972	6.14365
	1.00348	1.00348	1.00348	1.00348	1.00348	1.00348	1.00348	6.88018		0.997297	2.47345	0.997297	0.997297	0.997297	0.997297	0.997297	5.17393
	0.994718	0.994718	0.994718	0.994718	0.994718	0.994718	0.994718	6.15541		0.997265	0.997265	0.997265	2.23523	0.997265	0.997265	0.997265	6.55062
	0.999797	0.999797	0.999797	0.999797	0.999797	0.999797	0.999797	6.76294		1.00576	1.00576	1.00576	1.00576	1.00576	1.00576	1.00576	6.23458
	0.992242	0.992242	0.992242	3.19125	0.992242	0.992242	0.992242	6.49549		1.00526	2.11547	1.00526	1.00526	1.00526	1.00526	1.00526	6.38382
	1.00584	1.68676	1.00584	1.68676	1.00584	1.00584	1.00584	6.4063		1.00799	1.00799	1.00799	2.02074	1.00799	1.00799	1.00799	6.21927
	2.62623	0.998632	0.998632	0.998632	0.998632	0.998632	0.998632	6.9101		0.998681	0.998681	0.998681	0.998681	0.998681	0.998681	0.998681	6.75798
	0.997661	0.997661	0.997661	0.997661	0.997661	0.997661	0.997661	6.56026		1.00016	1.00016	1.00016	1.00016	1.00016	1.00016	2.17485	6.65306
	0.993809	0.993809	0.993809	0.993809	0.993809	0.993809	0.993809	5.75106		0.992242	0.992242	0.992242	2.49527	0.992242	0.992242	0.992242	6.29171
	0.999961	3.37278	0.999961	0.999961	0.999961	0.999961	0.999961	6.32434		0.998059	2.60081	0.998059	0.998059	0.998059	0.998059	0.998059	6.38789
	0.995999	0.995999	0.995999	0.995999	0.995999	0.995999	0.995999	6.47057		1.00882	1.00882	1.00882	1.00882	1.00882	1.00882	1.00882	6.45213
	0.997333	0.997333	0.997333	0.997333	0.997333	0.997333	0.997333	6.89337		0.997917	0.997917	0.997917	0.997917	0.997917	0.997917	0.997917	5.60851
	1.00644	1.00644	1.00644	1.00644	2.81421	1.00644	1.00644	5.47975		0.994168	0.994168	0.994168	2.81267	0.994168	0.994168	0.994168	6.32932
	0.999122	0.999122	0.999122	2.44801	0.999122	0.999122	0.999122	6.96205		1.00021	1.00021	1.00021	2.41068	1.00021	1.00021	1.00021	5.5093
	0.994641	0.994641	0.994641	0.994641	0.994641	0.994641	0.994641	6.37083		1.00623	1.00623	3.46835	3.10463	1.00623	1.00623	1.00623	5.62277
	1.00082	1.00082	1.00082	1.00082	1.00082	1.00082	1.00082	5.69443		0.99211	2.32186	0.99211	2.32186	0.99211	0.99211	0.99211	5.97273
	0.998186	0.998186	0.998186	0.998186	0.998186	0.998186	0.998186	6.68776		0.998731	0.998731	0.998731	0.998731	0.998731	0.998731	0.998731	6.76101
	1.00295	1.00295	1.00295	2.28354	1.00295	1.00295	1.00295	6.36938		1.00234	1.00234	1.00234	2.04019	1.00234	1.00234	2.04019	6.4514
	1.00716	1.00716	1.00716	1.00716	1.00716	1.00716	1.00716	6.24927		1.00989	1.00989	1.00989	1.00989	1.00989	1.00989	1.00989	6.46282
	0.995037	0.995037	0.995037	0.995037	0.995037	0.995037	0.995037	6.98132		0.996922	0.996922	0.996922	0.996922	0.996922	0.996922	0.996922	6.71575
	1.00227	1.00227	1.00227	1.00227	1.00227	2.83607	1.00227	6.69069		1.0076	1.0076	1.0076	2.12082	1.0076	1.0076	1.0076	6.38119
	2.41584	1.00042	1.00042	1.00042	2.41584	1.00042	1.00042	7.10276		0.997836	0.997836	0.997836	0.997836	0.997836	0.997836	0.997836	6.31862
	1.00448	1.00448	1.00448	1.00448	1.00448	1.00448	1.00448	5.8707		0.994845	0.994845	0.994845	0.994845	0.994845	0.994845	0.994845	6.74593
	0.998851	0.998851	0.998851	0.998851	0.998851	0.998851	0.998851	6.81797		2.19079	0.994328	0.994328	0.994328	0.994328	0.994328	0.994328	6.34649
	1.00418	1.00418	1.00418	1.00418	1.00418	1.00418	1.00418	6.53367		0.998895	0.998895	2.25903	0.998895	0.998895	0.998895	0.998895	6.17962
	0.991275	0.991275	0.991275	0.991275	0.991275	0.991275	0.991275	6.4824		0.999888	0.999888	0.999888	0.999888	0.999888	0.999888	0.999888	4.36847
	1.00845	1.00845	1.00845	1.00845	1.00845	1.00845	1.00845	6.31429		0.998385	0.998385	0.998385	0.998385	0.998385	0.998385	0.998385	6.53032
	1.00432	2.36021	1.00432	1.00432	1.00432	1.00432	1.00432	6.78377		1.00526	1.00526	1.00526	1.00526	1.00526	1.00526	1.00526	7.06679
	0.999246	0.999246	0.999246	0.999246	0.999246	0.999246	0.999246	6.93778		1.00095	1.00095	1.00095	1.00095	1.00095	1.00095	1.00095	7.01048
	0.992755	0.992755	0.992755	0.992755	0.992755	0.992755	0.992755	6.50664		0.999471	0.999471	0.999471	0.999471	0.999471	0.999471	0.999471	6.38209
	1.00322	1.00322	1.00322	1.00322	1.00322	1.00322	1.00322	5.58843		0.996987	0.996987	0.996987	0.996987	0.996987	0.996987	0.996987	6.19004
	1.00242	1.00242	1.00242	1.00242	1.00242	1.00242	1.00242	6.86438		0.99352	0.99352	0.99352	0.99352	0.99352	0.99352	0.99352	6.27756
	0.999968	0.999968	0.999968	0.999968	0.999968	0.999968	0.999968	6.67539		0.990203	0.990203	0.990203	2.58414	0.990203	0.990203	0.990203	6.7042
	1.00076	1.00076	1.00076	1.00076	1.00076	1.00076	1.00076	6.4477		1.00107	1.00107	1.00107	1.00107	1.00107	1.00107	1.00107	6.38136
	0.997079	0.997079	0.997079	0.997079	0.997079	2.98024	0.997079	6.66427		1.00013	1.00013	1.00013	1.00013	1.00013	1.00013	1.00013	6.46784
	1.00184	1.00184	1.00184	1.00184	1.00184	1.00184	1.00184	6.59602		1.00683	1.00683	1.00683	1.00683	1.00683	1.00683	1.00683	6.26159
	1.00147	1.00147	1.00147	1.00147	1.00147	1.00147	1.00147	6.49454		1.00146	1.00146	1.00146	1.00146	1.00146	1.00146	1.00146	6.79325
	0.998604	0.998604	0.998604	3.07138	0.998604	2.49676	0.998604	6.5244		1.00399	2.40263	1.00399	2.40263	1.00399	2.40263	1.00399	6.26736
	0.993319	0.993319	0.993319	0.993319	0.993319	0.993319	0.993319	6.83281		1.0002	1.0002	1.0002	1.0002	1.0002	1.0002	1.0002	6.70264
	1.0035	1.0035	1.0035	2.29911	1.0035	1.0035	1.0035	6.27489		0.995908	0.995908	0.995908	3.24149	0.995908	0.995908	0.995908	6.14766
	1.00277	1.00277	1.00277	2.77765	1.00277	1.00277	1.00277	5.5978		1.00145	1.00145	1.00145	2.23508	1.00145	1.00145	1.00145	6.08671
	0.995818	0.995818	0.995818	0.995818	0.995818	0.995818	0.995818	6.70016		2.23966	1.0017	1.0017	1.0017	1.0017	1.0017	1.0017	6.1227
	0.992027	0.992027	0.992027	0.992027	0.992027	0.992027	0.992027	7.28657		0.995913	0.995913	0.995913	0.995913	0.995913	0.995913	0.995913	6.58832
	1.00102	1.00102	1.00102	2.66545	1.00102	1.00102	1.00102	6.45807		0.999856	0.999856	0.999856	0.999856	0.999856	0.999856	0.999856	6.24748
	0.998275	0.998275	0.998275	0.998275	0.998275	0.998275	0.998275	6.57386		1.01	1.01	1.01	1.01	1.01	1.01	2.74898	6.02814
	1.00126	1.00126	1.00126	1.00126	1.00126	1.00126	1.00126	6.55912		0.994354	0.994354	0.994354	0.994354	0.994354	0.994354	0.994354	6.52557
	0.99353	2.47413	0.99353	0.99353	0.99353	0.99353	0.99353	5.96066		1.00736	1.00736	1.00736	1.00736	1.00736	1.00736	1.00736	7.62842
	0.995204	2.68007	0.995204	0.995204	0.995204	0.995204	0.995204	6.52197		0.998865	0.998865	0.998865	0.998865	0.998865	0.998865	0.998865	6.00038
	1.00543	1.00543	1.00543	2.71953	1.00543	1.00543	1.00543	6.80063		1.00741	1.00741	1.00741	2.74427	1.00741	1.00741	2.74427	6.14003
	1.00202	1.00202	1.00202	2.88516	1.00202	1.00202	1.00202	5.81932		0.995785	0.995785	0.995785	0.995785	0.995785	0.995785	0.995785	7.54431
	1.00293	1.00293	1.00293	2.22733	1.00293	1.00293	1.00293	6.74617		0.999669	0.999669	0.999669	0.999669	0.999669	0.999669	0.999669	6.40784
	1.00908	1.00908	1.00908	1.00908	1.00908	1.00908	2.64229	6.58767		1.00156	1.00156	1.00156	1.00156	1.00156	1.00156	2.59706	6.62253
	1.00064	1.00064	1.00064	1.00064	1.00064	1.00064	1.00064	6.32509		2.19574	0.999437	0.999437	2.19574	0.999437	0.999437	0.999437	6.45516
	0.989995	0.989995	0.989995	0.989995	0.989995	0.989995	0.989995	6.60595		1.00329	2.64418	1.00329	3.60444	1.00329	1.00329	1.00329	6.62204
	1.00167	1.00167	1.00167	1.00167	1.00167	1.00167	1.00167	7.3739		0.999166	0.999166	0.999166	2.31698	0.999166	0.999166	0.999166	6.37945
	2.57645	1.00586	1.00586	1.00586	1.00586	1.00586	1.00586	7.03711		1.00604	2.44824	1.00604	1.00604	2.44824	1.00604	1.00604	6.94334
	1.0103	1.0103	1.0103	2.94354	1.0103	1.0103	1.0103	6.63035		2.66511	1.00085	1.00085	1.00085	1.00085	2.14535	1.00085	6.23333
	0.993116	0.993116	0.993116	0.993116	0.993116	0.993116	0.993116	6.33221		1.00346	1.00346	1.00346	1.00346	1.00346	1.00346	1.00346	6.81196
	0.994246	0.994246	0.994246	0.994246	0.994246	0.994246	0.994246	6.69699		0.994072	0.994072	0.994072	0.994072	0.994072	0.994072	0.994072	6.40915
	0.996471	0.996471	0.996471	0.996471	0.996471	0.996471	0.996471	6.97683		2.01035	0.996708	0.996708	2.50328	0.996708	0.996708	0.996708	6.25609
	2.56232	0.99473	0.99473	3.14534	0.99473	0.99473	2.56232	6.67565		1.00545	1.00545	1.00545	1.00545	1.00545	1.00545	1.00545	6.93301
	0.996771	0.996771	0.996771	0.996771	0.996771	0.996771	0.996771	6.81991		1.00254	1.00254	1.00254	1.00254	1.00254	1.00254	1.00254	6.4867
	0.999073	0.999073	0.999073	0.999073	0.999073	0.999073	0.999073	6.12692		2.24428	0.99932	0.99932	0.99932	0.99932	0.99932	0.99932	6.43085
	0.993994	0.993994	0.993994	0.993994	0.993994	0.993994	0.993994	5.97368		0.999456	0.999456	0.999456	0.999456	0.999456	0.999456	0.999456	6.75833
	1.01018	1.01018	1.01018	1.01018	1.01018	1.01018	1.01018	6.0984		1.00377	1.00377	1.00377	1.00377	1.00377	1.00377	1.00377	6.51965
	1.00054	1.00054	1.00054	1.00054	1.00054	1.00054	1.00054	6.35185		0.998881	0.998881	0.998881	0.998881	0.998881	0.998881	0.998881	5.6648
	0.999579	0.999579	0.999579	2.67733	0.999579	0.999579	0.999579	7.13616		1.00037	1.00037	1.00037	1.00037	1.00037	1.00037	1.00037	6.39754
	1.00248	1.00248	1.00248	1.00248	1.00248	1.00248	1.00248	5.97977		0.99177	0.99177	0.99177	0.99177	0.99177	0.99177	0.99177	6.90118
	1.00019	1.00019	1.00019	1.00019	1.00019	1.00019	1.00019	6.87648		1.00887	1.00887	1.00887	2.68397	1.00887	1.00887	1.00887	6.02421
	0.99934	0.99934	0.99934	0.99934	0.99934	0.99934	0.99934	6.38804		1.00383	1.00383	1.00383	1.00383	1.00383	1.00383	3.97989	5.47945
	1.00738	1.00738	1.00738	1.00738	1.00738	1.00738	1.00738	6.82074		1.00416	1.00416	1.00416	1.00416	1.00416	1.00416	1.00416	6.06478
	0.998915	0.998915	0.998915	0.998915	0.998915	0.998915	0.998915	6.73275		0.990473	0.990473	0.990473	0.990473	0.990473	0.990473	0.990473	5.82383
	0.993582	0.993582	0.993582	0.993582	0.993582	0.993582	0.993582	6.81638		0.999896	0.999896	0.999896	0.999896	0.999896	0.999896	2.27229	6.22561
	1.00193	1.00193	1.00193	1.00193	1.00193	1.00193	1.00193	6.34779		0.997955	0.997955	0.997955	0.997955	0.997955	0.997955	0.997955	6.83961
	0.998242	0.998242	0.998242	0.998242	0.998242	0.998242	0.998242	6.65776		0.993118	0.993118	3.00997	0.993118	0.993118	0.993118	0.993118	6.69915
	0.997391	0.997391	2.22485	0.997391	0.997391	0.997391	0.997391	6.16048		1.00364	1.00364	1.00364	1.00364	1.00364	1.00364	1.00364	6.54111
	0.994659	0.994659	0.994659	2.6379	0.994659	0.994659	0.994659	5.95641		1.00617	1.00617	1.00617	2.13064	1.00617	1.00617	1.00617	6.36753
	1.00214	1.00214	1.00214	2.37362	1.00214	1.00214	1.00214	6.01942		2.47679	0.997234	0.997234	0.997234	0.997234	0.997234	0.997234	7.03293
	2.08614	0.99913	0.99913	0.99913	0.99913	0.99913	0.99913	6.80182		0.998854	2.34163	0.998854	0.998854	0.998854	0.998854	0.998854	6.12252
	1.00258	1.00258	1.00258	1.00258	1.00258	1.00258	1.00258	6.77326		1.00856	1.00856	1.00856	1.00856	1.00856	1.00856	2.561	7.05285
	0.998828	0.998828	0.998828	0.998828	0.998828	0.998828	0.998828	6.55261		0.991751	0.991751	0.991751	2.84662	0.991751	0.991751	0.991751	6.45347
	0.996707	0.996707	0.996707	0.996707	0.996707	0.996707	0.996707	6.48372		1.00372	1.00372	1.00372	2.68538	1.00372	1.00372	1.00372	6.64195
	1.00625	1.00625	1.00625	1.00625	1.00625	1.00625	1.00625	6.89553		0.99843	0.99843	0.99843	0.99843	0.99843	0.99843	0.99843	6.67996
	0.998641	0.998641	0.998641	0.998641	0.998641	0.998641	0.998641	6.47595		0.999423	0.999423	2.30553	0.999423	0.999423	0.999423	0.999423	6.40087
	1.00474	1.00474	1.00474	2.48771	1.00474	1.00474	1.00474	6.68803		0.996945	0.996945	0.996945	0.996945	0.996945	0.996945	0.996945	6.81033
	0.993992	0.993992	0.993992	0.993992	0.993992	0.993992	0.993992	6.45588		1.00548	1.00548	1.00548	1.00548	1.00548	1.00548	1.00548	6.68816
	0.997669	0.997669	0.997669	0.997669	0.997669	0.997669	0.997669	6.82915		0.994364	0.994364	0.994364	0.994364	0.994364	0.994364	0.994364	6.15504
	0.998653	0.998653	0.998653	0.998653	0.998653	0.998653	0.998653	6.04619		1.00481	1.00481	1.00481	1.00481	1.00481	1.00481	1.00481	6.55181
	0.998045	0.998045	0.998045	0.998045	0.998045	0.998045	0.998045	6.19245		1.00703	1.00703	1.00703	1.00703	1.00703	1.00703	1.00703	6.83941
	1.00674	1.00674	1.00674	1.00674	1.00674	1.00674	1.00674	6.58329		0.991792	0.991792	0.991792	0.991792	0.991792	0.991792	0.991792	7.02725
	0.999886	0.999886	0.999886	2.85384	0.999886	0.999886	0.999886	6.72103		0.994365	0.994365	0.994365	0.994365	0.994365	0.994365	0.994365	6.84753
	1.00122	1.00122	1.00122	1.00122	1.00122	1.00122	1.00122	6.72553		1.00296	1.00296	1.00296	1.00296	1.00296	1.00296	1.00296	7.14533
	0.995288	0.995288	0.995288	0.995288	0.995288	0.995288	2.6392	5.95787		0.995218	0.995218	0.995218	0.995218	0.995218	0.995218	0.995218	6.74224
	0.996354	0.996354	0.996354	0.996354	0.996354	0.996354	0.996354	6.63724		0.996542	0.996542	0.996542	2.75156	0.996542	0.996542	0.996542	6.2433
	1.00499	1.00499	1.00499	1.00499	1.00499	1.00499	1.00499	6.7566		2.72849	0.997773	0.997773	3.32888	0.997773	0.997773	0.997773	6.88009
	1.00629	1.00629	1.00629	1.00629	1.00629	1.00629	1.00629	6.80651		0.998278	0.998278	0.998278	0.998278	2.6023	0.998278	0.998278	6.92376
	1.00624	1.00624	1.00624	2.69722	1.00624	1.00624	1.00624	6.86577		1.00352	1.00352	1.00352	1.00352	1.00352	1.00352	1.00352	6.54773
	2.05534	2.55873	0.993097	0.993097	0.993097	0.993097	0.993097	6.87573		0.996985	0.996985	0.996985	2.18482	0.996985	0.996985	0.996985	6.04709
	1.01025	1.01025	1.01025	1.01025	1.01025	1.01025	1.01025	6.94609		1.00045	1.00045	1.00045	2.18073	1.00045	1.00045	2.18073	6.393
	1.00508	1.00508	1.00508	1.00508	1.00508	1.00508	1.00508	6.8841		1.00369	1.00369	1.00369	2.90768	1.00369	1.00369	1.00369	6.96109
	2.46339	0.999866	0.999866	0.999866	0.999866	0.999866	0.999866	6.56074		0.992298	2.17383	0.992298	0.992298	0.992298	0.992298	2.17383	6.49361
	1.00352	1.00352	1.00352	1.00352	1.00352	1.00352	1.00352	6.19904		0.996552	0.996552	0.996552	0.996552	0.996552	0.996552	0.996552	6.37364
	0.995143	0.995143	0.995143	0.995143	0.995143	0.995143	0.995143	6.38281		2.81742	1.0043	1.0043	1.0043	1.0043	1.0043	1.0043	6.52489
	0.994519	0.994519	0.994519	0.994519	0.994519	0.994519	0.994519	6.58008		0.998117	0.998117	0.998117	0.998117	3.01894	0.998117	0.998117	4.9751
	1.00025	1.00025	1.00025	1.00025	1.00025	1.00025	1.00025	7.03159		0.987325	0.987325	0.987325	2.34513	0.987325	0.987325	0.987325	6.43412
	0.994008	0.994008	0.994008	0.994008	0.994008	0.994008	0.994008	6.56045		2.24191	0.995711	0.995711	2.24191	0.995711	0.995711	0.995711	6.28985
	1.00095	1.00095	1.00095	1.00095	1.00095	1.00095	1.00095	6.44189		2.09765	1.00408	1.00408	2.09765	1.00408	1.00408	1.00408	6.28985
	1.00649	1.00649	1.00649	1.00649	1.00649	1.00649	1.00649	5.98506		2.08151	0.997867	0.997867	0.997867	0.997867	0.997867	2.08151	6.53993
	0.994831	0.994831	0.994831	0.994831	0.994831	0.994831	0.994831	6.19461		0.997977	0.997977	0.997977	0.997977	0.997977	0.997977	0.997977	6.66735
	0.996308	0.996308	0.996308	0.996308	0.996308	0.996308	0.996308	6.32515		0.999271	0.999271	0.999271	0.999271	0.999271	0.999271	0.999271	6.68445
	1.00023	1.00023	1.00023	1.00023	1.00023	1.00023	1.00023	6.55904		2.50554	1.0036	1.0036	1.0036	1.0036	1.0036	1.0036	6.8415
	0.994912	0.994912	0.994912	0.994912	0.994912	0.994912	0.994912	6.48572		0.997545	0.997545	0.997545	0.997545	0.997545	0.997545	0.997545	6.75401
	0.998084	0.998084	0.998084	0.998084	0.998084	0.998084	0.998084	6.5754		2.10919	1.00238	1.00238	1.00238	1.00238	1.00238	1.00238	6.34731
	1.00436	1.00436	1.00436	2.5167	1.00436	1.00436	1.00436	6.38323		1.00287	1.00287	1.00287	2.48111	1.00287	1.00287	1.00287	6.0787
	2.62786	1.00485	1.00485	1.00485	1.00485	1.00485	1.00485	5.94165		0.994906	0.994906	0.994906	0.994906	0.994906	0.994906	0.994906	7.07931
	1.00192	1.00192	1.00192	1.00192	1.00192	1.00192	1.00192	6.2032		0.999691	0.999691	0.999691	0.999691	0.999691	0.999691	0.999691	6.63735
	0.990742	0.990742	0.990742	0.990742	2.25853	0.990742	0.990742	6.56653		0.997308	2.4177	0.997308	2.4177	0.997308	0.997308	0.997308	7.0992
	0.99973	0.99973	0.99973	0.99973	0.99973	0.99973	0.99973	6.59184		1.00208	1.00208	1.00208	1.00208	1.00208	1.00208	1.00208	6.29018
	1.00532	1.00532	1.00532	1.00532	1.00532	1.00532	1.00532	6.72858		0.992459	2.17149	0.992459	0.992459	0.992459	0.992459	3.04063	6.21606
	1.00407	1.00407	1.00407	1.00407	1.00407	1.00407	1.00407	6.79302		2.24496	1.0077	1.0077	2.24496	1.0077	1.0077	1.0077	6.54092
	1.5095	0.999046	0.999046	0.999046	0.999046	0.999046	1.5095	6.7962		1.00673	1.00673	1.00673	1.00673	1.00673	1.00673	1.00673	6.26731
	0.9865	0.9865	0.9865	0.9865	0.9865	0.9865	0.9865	6.90733		0.995786	0.995786	0.995786	0.995786	0.995786	0.995786	0.995786	6.32436
	2.47076	1.0003	1.0003	1.0003	1.0003	1.0003	1.0003	5.93045		0.996651	0.996651	0.996651	0.996651	0.996651	0.996651	0.996651	6.21011
	1.00287	1.00287	1.00287	1.00287	1.00287	1.00287	1.00287	6.60905		0.995458	0.995458	0.995458	0.995458	2.10458	0.995458	0.995458	6.57564
	1.00023	1.00023	1.00023	1.00023	1.00023	1.00023	1.00023	6.67625		0.999317	0.999317	0.999317	0.999317	0.999317	0.999317	0.999317	6.51316
	1.00079	1.00079	1.00079	2.20537	1.00079	1.00079	1.00079	6.51642		0.997495	0.997495	0.997495	2.13576	0.997495	0.997495	2.13576	6.48987
	1.00216	1.00216	1.00216	1.00216	1.00216	1.00216	1.00216	5.96334		1.00056	1.00056	1.00056	2.35325	1.00056	2.35325	1.00056	6.41528
	0.998017	0.998017	0.998017	0.998017	0.998017	0.998017	0.998017	6.18488		0.990624	0.990624	0.990624	0.990624	0.990624	0.990624	2.47122	6.80107
	1.00655	1.00655	1.00655	1.00655	1.00655	1.00655	1.00655	6.80936		2.45721	2.45721	1.00079	1.00079	1.00079	1.00079	1.00079	6.87679
	1.00235	1.00235	1.00235	1.00235	1.00235	1.00235	1.00235	5.81616		1.68846	1.00008	1.00008	1.00008	1.00008	1.00008	1.00008	7.05433
	0.993787	0.993787	0.993787	0.993787	0.993787	0.993787	0.993787	5.86625		2.19756	0.991997	0.991997	2.19756	0.991997	2.19756	0.991997	6.63261
	1.00691	1.00691	1.00691	1.00691	1.00691	1.00691	1.00691	6.48279		1.00138	1.00138	1.00138	1.00138	1.00138	1.00138	1.00138	6.4876
	1.00602	1.00602	1.00602	3.06735	1.00602	1.00602	1.00602	6.00601		1.00027	1.00027	1.00027	2.72225	1.00027	1.00027	1.00027	7.17185
	2.44385	1.00412	1.00412	1.00412	1.00412	1.00412	1.00412	6.8491		0.998847	0.998847	0.998847	2.7212	0.998847	0.998847	0.998847	6.8839
	0.991687	2.22774	0.991687	0.991687	0.991687	0.991687	0.991687	6.00207		0.999934	0.999934	0.999934	0.999934	0.999934	0.999934	0.999934	5.93708
	0.997153	0.997153	0.997153	0.997153	0.997153	0.997153	0.997153	5.80508		1.00192	1.00192	1.00192	1.00192	1.00192	1.00192	1.00192	6.43325
	1.00318	1.00318	1.00318	1.00318	1.00318	1.00318	1.00318	6.96917		1.00173	1.00173	1.00173	1.00173	1.00173	2.56902	1.00173	6.91248
	1.00022	1.00022	1.00022	1.00022	1.00022	1.00022	1.00022	5.09677		0.997842	0.997842	0.997842	2.24847	0.997842	0.997842	0.997842	6.22061
	1.00174	1.00174	1.00174	1.00174	1.00174	1.00174	1.00174	6.06277		2.4314	1.00575	1.00575	1.00575	1.00575	1.00575	1.00575	6.52994
	1.0123	1.0123	1.0123	1.0123	1.0123	1.0123	1.0123	6.76434		0.999817	0.999817	0.999817	0.999817	0.999817	0.999817	0.999817	6.38082
	0.995908	0.995908	0.995908	0.995908	0.995908	0.995908	0.995908	6.28898		0.999321	0.999321	0.999321	0.999321	0.999321	0.999321	2.13758	6.2564
	0.989434	0.989434	0.989434	0.989434	0.989434	0.989434	0.989434	6.69972		1.00472	1.00472	1.00472	1.00472	1.00472	1.00472	1.00472	6.61358
	1.00137	1.00137	1.00137	1.00137	1.00137	1.00137	1.00137	6.36071		1.00496	1.00496	1.00496	1.00496	1.00496	1.00496	1.00496	6.92981
	0.996562	0.996562	0.996562	0.996562	0.996562	0.996562	0.996562	6.68208		0.996497	0.996497	2.32747	0.996497	0.996497	0.996497	0.996497	6.3561
	1.00223	1.00223	1.00223	1.00223	1.00223	1.00223	2.01935	6.61758		0.995045	0.995045	0.995045	0.995045	0.995045	0.995045	0.995045	6.75674
	0.995938	0.995938	0.995938	0.995938	2.38547	0.995938	0.995938	6.48503		0.996472	0.996472	0.996472	2.10709	0.996472	0.996472	0.996472	6.39425
	1.01106	1.01106	1.01106	1.01106	1.01106	1.01106	2.48048	6.99225		0.994121	0.994121	0.994121	0.994121	0.994121	0.994121	0.994121	6.77992
	0.999381	0.999381	0.999381	1.96164	0.999381	0.999381	0.999381	6.75649		0.991094	0.991094	0.991094	0.991094	0.991094	0.991094	0.991094	6.70521
	0.997613	0.997613	0.997613	0.997613	0.997613	0.997613	0.997613	6.61357		2.07826	1.00155	1.00155	1.00155	1.00155	2.07826	1.00155	6.70196
	0.999169	0.999169	0.999169	0.999169	0.999169	0.999169	0.999169	6.48397		0.999274	0.999274	0.999274	0.999274	2.4651	0.999274	0.999274	7.23498
	1.00431	1.00431	1.00431	1.00431	1.00431	1.00431	1.00431	6.69364		1.00321	2.10143	1.00321	1.00321	1.00321	1.00321	1.00321	6.82861
	1.00049	1.00049	1.00049	1.00049	1.00049	1.00049	1.00049	6.54544		2.58957	0.999992	0.999992	0.999992	0.999992	0.999992	2.58957	6.46001
	0.991872	0.991872	0.991872	0.991872	0.991872	0.991872	0.991872	6.3546		2.72743	1.00205	1.00205	1.00205	1.00205	1.00205	1.00205	5.5378
	0.999977	0.999977	0.999977	0.999977	0.999977	0.999977	0.999977	5.78529		0.99752	0.99752	0.99752	0.99752	0.99752	0.99752	0.99752	6.75534
	1.85041	1.0038	1.0038	1.0038	1.0038	1.0038	1.0038	7.09768		0.995199	0.995199	0.995199	0.995199	0.995199	0.995199	0.995199	6.28202
	1.00019	1.00019	1.00019	1.00019	1.00019	1.00019	1.00019	6.35059		1.00389	1.00389	1.00389	1.00389	1.00389	1.00389	1.00389	6.75425
	1.00368	1.00368	1.00368	1.00368	1.00368	1.00368	1.00368	5.75038		1.00381	1.00381	1.00381	1.00381	1.00381	1.00381	1.00381	6.52729
	2.58205	0.999268	0.999268	0.999268	0.999268	0.999268	0.999268	5.58129		0.991331	0.991331	0.991331	0.991331	0.991331	0.991331	0.991331	6.44394
	0.999711	0.999711	0.999711	0.999711	0.999711	0.999711	0.999711	6.74751		1.00439	1.00439	1.00439	1.00439	1.00439	1.00439	1.00439	6.75413
	1.00241	1.00241	1.00241	1.00241	1.00241	1.00241	1.00241	5.32037		0.991133	0.991133	0.991133	2.21706	0.991133	0.991133	0.991133	6.41735
	1.00496	1.00496	1.00496	1.00496	1.00496	1.00496	1.00496	6.78778		0.999772	0.999772	0.999772	0.999772	0.999772	0.999772	0.999772	6.45007
	0.993768	0.993768	0.993768	2.65785	0.993768	0.993768	0.993768	6.40364		0.998026	0.998026	0.998026	0.998026	0.998026	0.998026	0.998026	6.10924
	0.999833	0.999833	0.999833	0.999833	0.999833	0.999833	0.999833	6.27106		0.99936	0.99936	0.99936	0.99936	0.99936	0.99936	0.99936	6.29529
	0.999645	0.999645	0.999645	2.60749	0.999645	0.999645	0.999645	5.34148		1.00548	1.00548	1.00548	2.11053	1.00548	1.00548	1.00548	6.62456
	0.996205	0.996205	0.996205	0.996205	0.996205	0.996205	0.996205	6.42437		0.993724	0.993724	0.993724	3.11991	0.993724	0.993724	0.993724	6.23685
	2.4736	0.994828	0.994828	2.4736	0.994828	0.994828	0.994828	6.53635		0.998673	0.998673	0.998673	0.998673	0.998673	0.998673	0.998673	6.88997
	0.996846	0.996846	0.996846	0.996846	0.996846	0.996846	2.14105	6.52379		2.28405	1.01277	1.01277	1.01277	1.01277	1.01277	1.01277	6.36635
	2.09822	1.00293	1.00293	1.00293	1.00293	1.00293	1.00293	6.27097		0.992608	0.992608	0.992608	2.1704	0.992608	0.992608	2.69633	6.09883
	0.997918	2.53128	0.997918	0.997918	0.997918	0.997918	0.997918	7.16547		0.996867	0.996867	0.996867	0.996867	0.996867	0.996867	0.996867	6.66763
	0.996076	0.996076	0.996076	0.996076	0.996076	0.996076	0.996076	6.69191		0.999795	0.999795	2.36603	0.999795	0.999795	0.999795	0.999795	7.0013
	3.11506	1.00082	1.00082	1.00082	1.00082	2.53589	1.00082	7.10767		2.15582	1.001	1.001	2.15582	1.001	1.001	1.001	6.01806
	1.82404	0.993816	0.993816	1.82404	0.993816	0.993816	0.993816	6.39176		0.997333	0.997333	2.53527	0.997333	0.997333	0.997333	0.997333	6.37559
	1.00523	2.59917	1.00523	1.00523	1.00523	1.00523	1.00523	6.22767		0.99867	0.99867	0.99867	3.31705	0.99867	0.99867	2.53847	6.48335
	0.997577	0.997577	0.997577	0.997577	0.997577	0.997577	0.997577	6.84926		1.00542	1.00542	1.00542	1.00542	1.00542	1.00542	1.00542	7.1062
	1.00095	1.00095	1.00095	1.00095	2.18878	1.00095	2.18878	6.36242		2.0662	0.999096	0.999096	0.999096	0.999096	0.999096	0.999096	6.38538
	1.00026	1.00026	1.00026	1.00026	1.00026	1.00026	1.00026	6.63475		1.00126	1.00126	1.00126	1.00126	2.11972	1.00126	1.00126	6.46449
	0.999999	0.999999	0.999999	2.23883	0.999999	0.999999	0.999999	6.16514		1.00185	1.00185	1.00185	1.00185	1.00185	1.00185	1.00185	5.88744
	1.00905	1.00905	1.00905	1.00905	1.00905	1.00905	1.00905	6.1498		1.00204	1.00204	1.00204	1.00204	1.00204	1.00204	1.00204	6.87807
	0.995873	0.995873	0.995873	0.995873	0.995873	0.995873	0.995873	7.13351		1.00246	2.19348	1.00246	1.00246	1.00246	1.00246	1.00246	6.30211
	1.00573	1.00573	1.00573	2.19067	1.00573	1.00573	1.00573	7.08204		1.00027	1.00027	1.00027	1.00027	1.00027	1.00027	2.46227	6.69062
	1.00016	1.00016	1.00016	1.00016	1.00016	1.00016	1.00016	6.18483		0.996457	0.996457	0.996457	0.996457	0.996457	0.996457	0.996457	6.88758
	0.995824	0.995824	0.995824	0.995824	0.995824	0.995824	0.995824	6.60149		0.999709	0.999709	0.999709	0.999709	0.999709	0.999709	0.999709	6.11378
	2.57207	0.999656	0.999656	2.57207	0.999656	0.999656	0.999656	6.45461		0.995183	0.995183	0.995183	0.995183	0.995183	0.995183	0.995183	6.35779
	1.00373	1.00373	1.00373	1.00373	1.00373	1.00373	1.00373	6.70245		1.00047	1.00047	1.00047	1.00047	1.00047	1.00047	1.00047	7.15078
	0.997872	0.997872	0.997872	0.997872	0.997872	0.997872	0.997872	6.89351		0.99826	0.99826	0.99826	2.14848	0.99826	0.99826	0.99826	6.49934
	0.99614	0.99614	0.99614	0.99614	0.99614	0.99614	0.99614	6.83812		0.999408	0.999408	0.999408	0.999408	0.999408	0.999408	2.21656	6.20173
	1.00076	1.00076	1.00076	1.00076	1.00076	1.00076	1.00076	6.78539		0.994505	2.34698	0.994505	0.994505	0.994505	0.994505	0.994505	5.74532
	1.00494	1.00494	1.00494	1.00494	1.00494	1.00494	1.00494	7.07213		0.998585	0.998585	0.998585	0.998585	0.998585	0.998585	0.998585	6.50034
	2.00507	0.999633	0.999633	2.00507	0.999633	0.999633	0.999633	6.48816		0.994551	2.80104	0.994551	0.994551	0.994551	0.994551	0.994551	6.66814
	0.993065	0.993065	0.993065	0.993065	0.993065	0.993065	0.993065	6.94615		2.48649	0.997972	0.997972	0.997972	0.997972	0.997972	0.997972	6.24331
	0.993467	0.993467	0.993467	0.993467	0.993467	0.993467	0.993467	6.33551		1.00263	1.00263	1.00263	1.00263	1.00263	1.00263	2.63469	6.42887
	1.80301	0.996158	0.996158	1.80301	1.80301	0.996158	0.996158	6.82437		1.0012	1.0012	1.0012	1.0012	1.0012	1.0012	1.0012	6.85397
	0.997364	0.997364	0.997364	0.997364	0.997364	0.997364	2.42301	5.5598		1.00449	1.00449	1.00449	1.00449	1.00449	1.00449	1.00449	6.30647
	0.999893	0.999893	0.999893	0.999893	0.999893	0.999893	0.999893	6.92145		2.21609	1.00244	1.00244	1.00244	1.00244	1.00244	1.00244	6.15977
	1.00335	1.00335	1.00335	2.28207	1.00335	1.00335	1.00335	6.67773		1.00056	2.66882	1.00056	1.00056	1.00056	1.00056	1.00056	7.10648
	1.99122	0.997827	0.997827	1.99122	0.997827	0.997827	0.997827	6.49563		2.18465	1.00499	1.00499	1.00499	1.00499	1.00499	1.00499	6.62502
	0.994431	2.14732	0.994431	2.14732	0.994431	0.994431	2.14732	6.10471		1.00596	1.00596	1.00596	1.00596	1.00596	1.00596	1.00596	6.45485
	1.00304	1.00304	1.00304	1.00304	1.00304	1.00304	1.00304	6.22671		0.993003	0.993003	0.993003	0.993003	0.993003	0.993003	0.993003	6.14121
	1.00138	1.00138	1.00138	2.7456	1.00138	1.00138	1.00138	6.61758		1.00446	1.00446	1.00446	1.00446	1.00446	1.00446	1.00446	4.86392
	1.00579	1.00579	1.00579	2.2701	1.00579	1.00579	1.00579	6.44238		2.17534	1.00389	1.00389	2.17534	1.00389	1.00389	1.00389	6.37341
	0.991588	0.991588	0.991588	1.7138	0.991588	0.991588	0.991588	6.6545		1.00471	1.00471	1.00471	1.00471	1.00471	1.00471	1.00471	6.18726
	1.00044	1.00044	1.00044	1.00044	1.00044	1.00044	1.00044	6.6516		2.09114	0.995456	0.995456	2.60138	0.995456	0.995456	0.995456	6.37098
	1.00677	1.00677	1.00677	1.00677	1.00677	1.00677	1.00677	6.23276		1.01204	1.01204	1.01204	2.14173	1.01204	1.01204	1.01204	6.23419
	1.00362	1.00362	1.00362	1.00362	1.00362	1.00362	1.00362	6.75104		0.987029	0.987029	0.987029	0.987029	0.987029	0.987029	0.987029	6.57514
	0.995837	0.995837	0.995837	0.995837	0.995837	0.995837	0.995837	6.69479		1.00003	1.00003	1.00003	1.00003	1.00003	1.00003	2.13758	5.74871
	2.11007	1.00366	1.00366	1.00366	1.00366	1.00366	1.00366	6.31858		1.00059	1.00059	1.00059	1.00059	1.00059	1.00059	1.00059	5.38924
	0.99564	0.99564	0.99564	0.99564	0.99564	0.99564	0.99564	6.88691		0.999252	0.999252	2.23496	2.23496	0.999252	0.999252	0.999252	6.52056
	0.997733	0.997733	0.997733	0.997733	0.997733	0.997733	0.997733	6.31634		1.00374	1.00374	1.00374	1.00374	1.00374	1.00374	1.00374	7.00379
	1.00594	1.00594	1.00594	1.00594	1.00594	1.00594	1.00594	6.87634		1.00062	1.00062	1.00062	2.50719	1.00062	1.00062	1.00062	7.25572
	0.998549	2.27989	0.998549	0.998549	0.998549	0.998549	0.998549	7.35903		0.99611	0.99611	0.99611	0.99611	0.99611	0.99611	0.99611	6.5681
	1.00414	1.00414	1.00414	1.00414	1.00414	1.00414	1.00414	6.35235		1.00705	1.00705	1.00705	1.00705	1.00705	1.00705	1.00705	6.54068
	0.998544	0.998544	0.998544	0.998544	0.998544	0.998544	0.998544	6.44154		0.99853	2.14435	0.99853	0.99853	0.99853	0.99853	0.99853	6.98992
	0.992118	0.992118	0.992118	0.992118	0.992118	0.992118	0.992118	6.2323		1.00305	1.00305	1.00305	1.00305	1.00305	1.00305	2.12194	5.64813
	0.995756	1.87855	0.995756	1.87855	0.995756	0.995756	0.995756	6.12978		0.996667	0.996667	0.996667	0.996667	0.996667	0.996667	0.996667	6.08665
	0.994557	0.994557	0.994557	2.72604	0.994557	0.994557	0.994557	5.31715		0.994701	0.994701	0.994701	2.74244	0.994701	0.994701	0.994701	6.94812
	0.997579	2.18844	0.997579	2.18844	0.997579	0.997579	0.997579	6.26209		0.996971	0.996971	0.996971	3.26943	0.996971	0.996971	0.996971	6.21064
	0.998318	0.998318	0.998318	0.998318	0.998318	0.998318	0.998318	5.8827		0.994716	2.30477	0.994716	0.994716	0.994716	0.994716	0.994716	6.90569
	0.999233	0.999233	0.999233	0.999233	0.999233	0.999233	0.999233	6.97211		1.00267	1.00267	1.00267	1.00267	1.00267	1.00267	1.00267	6.28999
	2.58095	0.998784	0.998784	0.998784	0.998784	0.998784	0.998784	6.11807		0.99224	2.58306	0.99224	0.99224	0.99224	0.99224	0.99224	6.43707
	2.05145	1.00946	1.00946	1.00946	1.00946	1.00946	1.00946	5.87268		0.995108	0.995108	0.995108	2.25833	0.995108	2.25833	0.995108	6.91231
	0.99307	2.49257	0.99307	0.99307	0.99307	0.99307	2.49257	5.93599		1.00014	1.00014	1.00014	1.00014	1.00014	1.00014	1.00014	6.94254
	0.997926	0.997926	0.997926	0.997926	0.997926	0.997926	0.997926	6.05965		0.991422	0.991422	0.991422	0.991422	0.991422	0.991422	0.991422	6.85412
	1.00175	1.00175	1.00175	3.054	1.00175	1.00175	1.00175	5.75837		2.68665	0.997476	0.997476	0.997476	0.997476	0.997476	0.997476	6.5806
	1.00814	1.00814	1.00814	2.98244	1.00814	1.00814	1.00814	6.91321		0.998475	2.40405	0.998475	0.998475	0.998475	0.998475	0.998475	6.77022
	1.00044	1.00044	1.00044	2.62477	2.62477	1.00044	1.00044	6.80278		1.00673	1.00673	1.00673	1.00673	1.00673	1.00673	1.00673	6.59256
	1.0062	1.0062	1.0062	1.0062	1.0062	1.0062	1.0062	7.09424		0.998712	0.998712	0.998712	0.998712	2.80862	0.998712	0.998712	6.8225
	0.991777	0.991777	0.991777	1.80077	0.991777	0.991777	1.80077	6.23401		0.997384	0.997384	0.997384	0.997384	0.997384	0.997384	0.997384	6.73041
	1.00723	1.00723	1.00723	1.00723	1.00723	1.00723	1.00723	6.91219		0.996684	0.996684	0.996684	0.996684	0.996684	0.996684	0.996684	6.31954
	0.996547	0.996547	0.996547	0.996547	0.996547	0.996547	0.996547	6.80018		1.47295	1.47295	1.00224	1.79173	1.00224	1.00224	1.00224	6.78055
	0.998618	0.998618	0.998618	0.998618	0.998618	0.998618	0.998618	7.00597		0.998403	0.998403	0.998403	3.42168	0.998403	0.998403	0.998403	6.887
	0.994453	0.994453	0.994453	0.994453	0.994453	0.994453	0.994453	6.67817		0.997281	0.997281	0.997281	0.997281	0.997281	0.997281	0.997281	6.29798
	1.00067	1.00067	1.00067	2.52892	1.00067	1.00067	1.00067	6.11905		0.998602	0.998602	0.998602	0.998602	2.14912	2.14912	0.998602	6.89535
	1.00893	2.42694	1.00893	1.00893	1.00893	1.00893	1.00893	6.923		1.00533	1.00533	1.00533	1.00533	1.00533	1.00533	3.23299	5.95924
	1.01211	1.01211	1.01211	2.52115	1.01211	2.52115	1.01211	6.30165		1.00784	1.00784	1.00784	1.00784	1.00784	1.00784	1.00784	7.17793
	0.994616	0.994616	0.994616	0.994616	0.994616	0.994616	2.63853	5.76454		0.996784	0.996784	0.996784	0.996784	0.996784	0.996784	2.51438	6.75868
	1.00243	1.00243	1.00243	2.78838	1.00243	1.00243	1.00243	7.15033		1.0001	1.0001	1.0001	1.0001	1.0001	1.0001	1.0001	6.48066
	1.00694	2.6267	1.00694	1.00694	1.00694	1.00694	1.00694	5.87954		0.998379	0.998379	0.998379	0.998379	0.998379	0.998379	0.998379	6.99893
	2.17962	0.999022	0.999022	0.999022	0.999022	0.999022	0.999022	6.36075		1.00929	1.00929	1.00929	1.00929	2.09578	2.09578	1.00929	6.33348
	0.998909	0.998909	0.998909	0.998909	0.998909	0.998909	0.998909	6.57963		1.00295	1.00295	1.00295	1.00295	1.00295	1.00295	2.15777	6.17938
	0.998476	0.998476	0.998476	0.998476	0.998476	0.998476	0.998476	6.56467		0.991097	0.991097	0.991097	0.991097	0.991097	0.991097	0.991097	6.37158
	1.00299	1.00299	1.00299	1.00299	1.00299	1.00299	1.00299	6.74444		0.997829	0.997829	0.997829	0.997829	0.997829	0.997829	0.997829	6.04693
	1.00699	1.00699	1.00699	1.00699	1.00699	1.00699	1.00699	6.37044		0.988536	0.988536	0.988536	0.988536	0.988536	0.988536	0.988536	6.73478
	1.00344	1.00344	1.00344	1.00344	1.00344	1.00344	1.00344	6.07727		0.999535	0.999535	0.999535	0.999535	0.999535	0.999535	0.999535	6.50013
	1.0016	1.0016	1.0016	2.0211	1.0016	1.0016	1.0016	6.40641		2.87611	1.00352	1.00352	2.32595	1.00352	1.00352	1.00352	6.57374
	0.998491	0.998491	0.998491	0.998491	0.998491	0.998491	0.998491	6.70084		0.995528	2.17738	0.995528	0.995528	0.995528	0.995528	0.995528	6.44037
	1.00249	1.00249	1.00249	1.00249	1.00249	1.00249	1.00249	6.20019		0.993587	0.993587	0.993587	0.993587	0.993587	0.993587	2.25065	6.59243
	0.997252	0.997252	0.997252	0.997252	0.997252	2.4229	0.997252	6.81442		1.00628	1.00628	1.00628	3.2627	1.00628	2.14961	1.00628	6.43362
	3.21672	0.998604	0.998604	0.998604	0.998604	0.998604	0.998604	6.40187		0.995177	0.995177	0.995177	0.995177	0.995177	0.995177	2.74291	5.92609
	2.43789	1.00548	1.00548	1.00548	1.00548	1.00548	1.00548	6.51299		1.00454	1.00454	1.00454	1.00454	1.00454	1.00454	1.00454	6.97175
	1.00221	1.00221	1.00221	1.00221	1.00221	1.00221	1.00221	6.91092		1.00107	1.00107	1.00107	2.75787	1.00107	1.00107	1.00107	6.07122
	1.00121	1.00121	1.00121	1.00121	1.00121	1.00121	2.90108	5.39059		1.00441	1.00441	1.00441	3.39747	1.00441	1.00441	1.00441	6.08052
	2.90053	0.998722	0.998722	0.998722	0.998722	0.998722	0.998722	6.88475		1.00501	2.97037	1.00501	2.11879	1.00501	1.00501	1.00501	6.31076
	3.29248	1.00466	1.00466	1.00466	1.00466	1.00466	1.00466	6.16166		1.0057	1.0057	1.0057	3.12767	1.0057	1.0057	1.0057	6.20428
	1.00667	1.00667	1.00667	1.00667	1.00667	1.00667	1.00667	6.38578		1.00618	1.00618	2.23637	1.00618	1.00618	1.00618	3.11829	6.50993
	2.82111	0.995654	0.995654	2.82111	0.995654	0.995654	0.995654	5.59989		1.00148	1.00148	1.00148	1.00148	1.00148	1.00148	1.00148	5.91689
	1.00028	1.00028	1.00028	1.00028	1.00028	1.00028	1.00028	6.40179		1.00086	2.5365	1.00086	1.00086	1.00086	1.00086	1.00086	6.9506
	3.33979	1.00025	1.00025	1.00025	1.00025	1.00025	1.00025	7.03633		0.995223	0.995223	0.995223	0.995223	0.995223	0.995223	0.995223	6.24445
	0.997108	0.997108	0.997108	0.997108	0.997108	0.997108	0.997108	6.4118		0.993948	0.993948	0.993948	2.23662	0.993948	0.993948	0.993948	6.02975
	0.995006	0.995006	0.995006	0.995006	0.995006	0.995006	0.995006	6.39007		0.996993	0.996993	0.996993	0.996993	0.996993	0.996993	0.996993	6.28914
	0.999988	0.999988	0.999988	2.97188	0.999988	0.999988	0.999988	6.00677		0.999321	2.50808	0.999321	0.999321	0.999321	0.999321	0.999321	6.69229
	1.00328	1.00328	1.00328	1.00328	1.00328	1.00328	1.00328	6.3451		0.995064	0.995064	0.995064	0.995064	0.995064	0.995064	0.995064	6.99004
	2.92388	1.00738	1.00738	1.00738	1.00738	1.00738	1.00738	6.66008		1.00416	1.00416	1.00416	1.00416	1.00416	2.41113	1.00416	6.33977
	0.990454	0.990454	0.990454	0.990454	0.990454	0.990454	0.990454	7.09713		0.996025	0.996025	0.996025	0.996025	2.3221	0.996025	0.996025	6.47206
	0.996488	0.996488	0.996488	0.996488	0.996488	0.996488	0.996488	6.69863		1.0017	1.0017	1.0017	1.0017	1.0017	1.0017	1.0017	7.21786
	0.998443	0.998443	0.998443	0.998443	0.998443	0.998443	0.998443	6.48926		1.00435	1.00435	1.00435	1.00435	1.00435	1.00435	1.00435	5.46626
	0.991684	0.991684	0.991684	2.91638	0.991684	0.991684	0.991684	6.60177		0.994089	0.994089	0.994089	0.994089	0.994089	0.994089	0.994089	5.78536
	0.996247	0.996247	0.996247	0.996247	0.996247	0.996247	0.996247	5.80511		1.00511	1.00511	1.00511	1.00511	1.00511	1.00511	1.00511	5.51304
	0.996113	0.996113	0.996113	0.996113	0.996113	0.996113	0.996113	6.41724		0.989458	1.88508	0.989458	0.989458	0.989458	0.989458	0.989458	5.63259
	2.03648	2.03648	0.996387	2.03648	0.996387	0.996387	2.03648	6.13888		1.00115	1.00115	1.00115	1.00115	1.00115	2.80467	1.00115	5.04035
	0.989056	0.989056	0.989056	0.989056	0.989056	0.989056	0.989056	6.45388		1.00756	1.00756	1.00756	1.00756	1.00756	1.00756	1.00756	6.93505
	1.00107	1.00107	1.00107	2.95404	1.00107	1.00107	1.00107	5.52007		1.00278	1.00278	1.00278	1.00278	1.00278	1.00278	1.00278	6.51602
	0.99684	0.99684	0.99684	0.99684	0.99684	0.99684	0.99684	5.59524		2.81491	1.00457	1.00457	1.00457	2.81491	1.00457	1.00457	7.12709
	1.0076	1.0076	1.0076	2.13502	1.0076	1.0076	1.0076	6.50137		0.997233	2.3375	0.997233	0.997233	0.997233	0.997233	0.997233	6.06566
	1.00398	1.00398	1.00398	1.00398	1.00398	1.00398	1.00398	6.8454		1.00149	1.00149	1.00149	1.00149	1.00149	1.00149	1.00149	5.64507
	0.992732	0.992732	0.992732	0.992732	0.992732	0.992732	0.992732	6.60059		2.08853	1.00553	2.08853	2.93132	1.00553	1.00553	1.00553	6.8314
	1.00049	1.00049	1.00049	1.00049	1.00049	1.00049	1.00049	5.83168		0.993354	0.993354	0.993354	0.993354	0.993354	0.993354	0.993354	6.58076
	0.997031	0.997031	0.997031	0.997031	0.997031	0.997031	0.997031	6.25931		1.00501	1.00501	1.00501	1.00501	1.00501	1.00501	1.00501	6.40546
	1.00444	1.00444	1.00444	1.00444	1.00444	1.00444	1.00444	6.60854		0.992953	2.32311	0.992953	0.992953	0.992953	2.32311	0.992953	6.5308
	1.00027	1.00027	1.00027	1.00027	1.00027	1.00027	2.53107	6.73315		0.997506	0.997506	0.997506	0.997506	0.997506	0.997506	0.997506	6.59726
	0.997215	0.997215	0.997215	0.997215	0.997215	0.997215	2.58555	7.00392		1.01311	1.01311	1.01311	1.01311	1.01311	1.01311	1.01311	7.0648
	1.00219	1.00219	1.00219	1.00219	1.00219	1.00219	2.32787	6.68598		1.00255	1.00255	1.00255	1.00255	1.00255	1.00255	1.00255	6.35391
	1.00076	1.00076	1.00076	1.00076	1.00076	1.00076	1.00076	6.55187		0.999546	0.999546	0.999546	0.999546	0.999546	0.999546	0.999546	6.71947
	0.999177	0.999177	0.999177	0.999177	0.999177	0.999177	0.999177	6.35615		1.00489	1.00489	1.00489	1.00489	1.00489	1.00489	1.00489	6.73724
	1.0101	1.0101	1.0101	1.0101	1.0101	1.0101	1.0101	5.78731		0.998781	0.998781	0.998781	0.998781	0.998781	0.998781	0.998781	5.71827
	0.997353	0.997353	0.997353	0.997353	0.997353	0.997353	0.997353	6.18637		1.00311	1.00311	1.00311	1.00311	1.00311	1.00311	1.00311	6.40843
	0.997646	0.997646	0.997646	0.997646	0.997646	0.997646	0.997646	6.58089		0.998277	2.06363	0.998277	0.998277	0.998277	0.998277	0.998277	6.04203
	0.99227	0.99227	0.99227	0.99227	0.99227	0.99227	0.99227	6.33319		2.452	0.988224	0.988224	0.988224	0.988224	0.988224	0.988224	6.14588
	0.999797	0.999797	0.999797	2.74675	0.999797	0.999797	0.999797	6.37756		1.00236	2.17121	1.00236	1.00236	1.00236	1.00236	1.00236	6.53046
	1.00445	1.00445	1.00445	1.00445	1.00445	1.00445	1.00445	6.20515		0.997443	0.997443	0.997443	0.997443	0.997443	0.997443	0.997443	6.50112
	0.989643	0.989643	0.989643	0.989643	0.989643	0.989643	0.989643	6.27994		2.85702	0.997132	0.997132	2.85702	0.997132	0.997132	0.997132	6.99433
	2.46611	0.99875	0.99875	0.99875	0.99875	0.99875	0.99875	6.52553		1.00002	1.00002	1.00002	1.00002	1.00002	1.00002	1.00002	6.87129
	0.994092	0.994092	0.994092	0.994092	0.994092	0.994092	0.994092	6.80312		1.00671	1.00671	1.00671	1.00671	1.00671	1.00671	1.00671	6.20987
	1.00721	1.00721	1.00721	1.00721	1.00721	1.00721	1.00721	6.94847		1.00148	1.00148	1.00148	1.00148	1.00148	1.00148	1.00148	6.29923
	1.00679	1.00679	1.00679	1.00679	1.00679	1.00679	1.00679	6.59869		1.00421	1.00421	1.00421	2.51599	1.00421	1.00421	2.51599	6.76982
	1.00167	1.61047	1.00167	1.98616	1.00167	1.00167	1.00167	6.77113		1.00315	1.00315	1.00315	1.00315	1.00315	1.00315	1.00315	6.56357
	1.00715	1.00715	1.00715	3.10554	1.00715	1.00715	1.00715	6.56208		1.00051	1.00051	1.00051	1.00051	1.00051	1.00051	1.00051	6.61124
	0.995663	2.76729	0.995663	3.74558	0.995663	0.995663	0.995663	5.08273		1.00336	2.37527	1.00336	2.37527	1.00336	1.00336	2.93282	6.69132
	1.00475	1.00475	1.00475	1.00475	1.00475	1.00475	1.00475	6.47843		0.999308	0.999308	0.999308	0.999308	0.999308	0.999308	0.999308	7.00218
	0.997075	2.54049	0.997075	0.997075	0.997075	0.997075	0.997075	5.94484		0.993753	0.993753	0.993753	2.33174	0.993753	0.993753	0.993753	6.9787
	1.0016	1.0016	1.0016	2.29664	1.0016	1.0016	1.0016	6.17194		3.08153	1.00174	1.00174	1.00174	1.00174	1.00174	1.00174	6.15253
	0.998503	0.998503	0.998503	0.998503	0.998503	0.998503	0.998503	6.80198		2.97992	0.988611	0.988611	0.988611	0.988611	0.988611	0.988611	7.04019
	0.998607	0.998607	0.998607	0.998607	0.998607	0.998607	0.998607	6.47209		2.11174	0.995069	0.995069	0.995069	0.995069	0.995069	0.995069	6.46433
	1.00273	1.00273	1.00273	1.00273	1.00273	1.00273	1.00273	6.5444		0.999702	0.999702	0.999702	0.999702	0.999702	0.999702	0.999702	6.44462
	0.993481	0.993481	0.993481	0.993481	0.993481	0.993481	0.993481	6.23858		0.999196	0.999196	0.999196	0.999196	0.999196	0.999196	0.999196	6.77102
	0.998745	2.08576	0.998745	2.92972	0.998745	2.08576	2.08576	6.29459		0.997898	0.997898	0.997898	0.997898	0.997898	0.997898	0.997898	7.03223
	1.00086	2.52488	1.00086	1.00086	1.00086	1.00086	1.00086	6.54579		1.00494	1.00494	1.00494	1.00494	1.00494	2.17211	1.00494	6.48554
	0.997983	0.997983	0.997983	0.997983	0.997983	0.997983	0.997983	6.35781		3.0356	0.994652	0.994652	0.994652	0.994652	0.994652	0.994652	6.94212
	1.00052	1.00052	1.00052	1.00052	1.00052	1.00052	1.00052	7.07584		2.77703	0.986932	0.986932	2.23827	0.986932	0.986932	0.986932	6.48006
	0.998406	0.998406	0.998406	0.998406	0.998406	0.998406	0.998406	5.42237		1.0039	1.0039	1.0039	1.0039	1.0039	1.0039	1.0039	6.32706
	1.00809	1.00809	1.00809	2.45648	1.00809	1.00809	1.00809	6.73523		1.00023	1.00023	1.00023	1.00023	1.00023	1.00023	1.00023	6.06905
	1.00357	1.00357	1.00357	1.00357	1.00357	1.00357	1.00357	6.72101		0.999458	0.999458	0.999458	0.999458	0.999458	0.999458	0.999458	6.25863
	1.01483	1.01483	1.01483	2.39783	1.01483	1.01483	1.01483	6.19225		0.998044	0.998044	0.998044	0.998044	0.998044	0.998044	0.998044	6.72992
	0.996025	0.996025	0.996025	2.37346	2.37346	2.37346	0.996025	5.98149		2.72534	0.991565	0.991565	0.991565	0.991565	0.991565	0.991565	6.64539
	1.00407	1.00407	1.00407	1.00407	1.00407	1.00407	1.00407	6.81019		0.995236	2.14105	0.995236	2.14105	0.995236	0.995236	0.995236	6.44482
	2.0366	1.01049	1.01049	1.01049	1.01049	1.01049	1.01049	6.17327		1.00254	1.00254	1.00254	1.00254	1.00254	1.00254	1.00254	6.75401
	1.0015	1.98036	1.0015	1.0015	1.98036	1.0015	1.0015	6.03748		1.00009	1.00009	1.00009	1.00009	1.00009	1.00009	1.00009	5.99791
	0.994585	0.994585	2.62747	0.994585	0.994585	0.994585	0.994585	6.73082		2.10764	0.992905	0.992905	2.9595	0.992905	0.992905	0.992905	6.40596
	2.73453	0.994968	0.994968	0.994968	0.994968	0.994968	0.994968	6.71909		2.60369	1.00299	1.00299	1.00299	1.00299	1.00299	1.00299	6.28541
	0.999823	0.999823	0.999823	0.999823	0.999823	0.999823	0.999823	6.52662		1.00393	1.00393	1.00393	1.00393	1.00393	1.00393	1.00393	6.79959
	1.00655	1.00655	1.00655	1.00655	1.00655	1.00655	1.00655	6.37651		0.999327	0.999327	0.999327	0.999327	0.999327	0.999327	0.999327	7.04462
	1.00375	1.00375	1.00375	1.00375	1.00375	1.00375	1.00375	6.76711		2.73562	0.999918	0.999918	2.20483	0.999918	2.20483	0.999918	6.08884
	0.989308	2.18033	0.989308	2.18033	0.989308	0.989308	0.989308	6.05846		1.00705	1.00705	1.00705	1.00705	1.00705	1.00705	1.00705	6.53324
	0.996498	0.996498	0.996498	0.996498	0.996498	0.996498	0.996498	5.80346		1.00197	1.00197	1.00197	1.00197	1.00197	1.00197	1.00197	6.58415
	0.999955	2.5376	0.999955	0.999955	0.999955	0.999955	0.999955	6.90358		1.0061	1.0061	1.0061	1.0061	1.0061	3.081	1.0061	6.15134
	0.992709	0.992709	0.992709	0.992709	0.992709	0.992709	0.992709	6.16853		0.999775	0.999775	0.999775	2.49443	0.999775	0.999775	0.999775	6.87794
	1.00347	1.47119	1.00347	1.00347	1.00347	1.00347	1.00347	6.71834		1.0074	1.0074	2.24902	1.0074	1.0074	1.0074	1.0074	6.48695
	0.987693	2.5717	0.987693	0.987693	0.987693	0.987693	0.987693	6.83363		0.999622	0.999622	0.999622	0.999622	0.999622	0.999622	2.10387	6.28101
	1.00072	1.00072	1.00072	1.56186	1.00072	1.00072	1.00072	6.81765		1.00459	1.00459	1.00459	1.00459	1.00459	2.1488	1.00459	6.22514
	2.26473	0.998044	0.998044	0.998044	0.998044	0.998044	0.998044	6.84195		0.998276	0.998276	0.998276	0.998276	0.998276	0.998276	0.998276	6.56045
	0.997544	0.997544	0.997544	0.997544	0.997544	0.997544	0.997544	6.47127		0.994615	0.994615	0.994615	0.994615	0.994615	0.994615	0.994615	6.43506
	0.998582	0.998582	0.998582	0.998582	0.998582	0.998582	0.998582	6.80814		1.00501	1.00501	1.00501	2.28804	1.00501	1.00501	1.00501	6.62103
	1.00157	1.00157	1.00157	1.00157	1.00157	1.00157	2.39907	6.30972		1.01148	1.01148	1.01148	3.67593	1.01148	1.01148	1.01148	5.5603
	1.9465	1.00198	1.00198	1.00198	1.00198	1.00198	1.00198	6.39311		2.49761	0.998371	0.998371	0.998371	0.998371	0.998371	0.998371	7.02644
	0.998872	0.998872	0.998872	0.998872	0.998872	0.998872	0.998872	6.4553		1.00734	1.00734	1.00734	1.00734	1.00734	1.00734	1.00734	6.68327
	0.990375	0.990375	0.990375	0.990375	0.990375	0.990375	0.990375	6.19684		0.998815	0.998815	0.998815	0.998815	0.998815	0.998815	0.998815	5.75664
	0.992804	0.992804	0.992804	0.992804	0.992804	0.992804	0.992804	6.33035		2.5489	1.00462	1.00462	1.00462	1.00462	1.00462	1.00462	6.68166
	0.992652	0.992652	0.992652	0.992652	0.992652	0.992652	0.992652	6.64146		0.995054	0.995054	0.995054	0.995054	0.995054	0.995054	0.995054	6.70144
	1.00381	1.00381	1.00381	1.00381	1.00381	1.00381	1.00381	6.81077		1.00138	1.00138	1.00138	1.00138	1.00138	1.00138	1.00138	6.18945
	0.998782	0.998782	0.998782	0.998782	0.998782	0.998782	0.998782	6.29515		0.996182	0.996182	0.996182	0.996182	0.996182	0.996182	0.996182	6.20275
	2.60696	1.00135	1.00135	1.00135	1.00135	1.00135	1.00135	6.67675		0.993239	0.993239	0.993239	2.2933	0.993239	0.993239	0.993239	6.50099
	0.992205	0.992205	0.992205	2.46914	0.992205	0.992205	0.992205	6.54456		1.00328	1.00328	1.00328	1.00328	1.00328	1.00328	1.00328	6.77107
	0.997322	0.997322	0.997322	0.997322	0.997322	0.997322	0.997322	6.51105		1.00805	1.00805	1.00805	1.00805	1.00805	1.00805	1.00805	5.31129
	1.00281	1.00281	1.00281	2.73967	1.00281	1.00281	1.00281	6.18919		0.996057	0.996057	0.996057	0.996057	0.996057	0.996057	0.996057	6.75124
	2.24742	0.999108	0.999108	2.24742	0.999108	0.999108	0.999108	6.2837		0.995581	0.995581	0.995581	0.995581	0.995581	0.995581	0.995581	6.08935
	0.999424	0.999424	0.999424	0.999424	0.999424	0.999424	0.999424	5.59608		0.994637	0.994637	0.994637	0.994637	0.994637	0.994637	0.994637	6.43643
	0.99964	0.99964	0.99964	0.99964	0.99964	0.99964	0.99964	6.58391		0.997709	0.997709	0.997709	2.06369	0.997709	0.997709	0.997709	5.93912
	1.00605	1.00605	1.00605	1.00605	1.00605	1.00605	1.00605	6.95417		1.00333	1.00333	1.00333	1.00333	1.00333	1.00333	1.00333	6.35566
	0.996926	0.996926	0.996926	0.996926	0.996926	0.996926	0.996926	7.07289		2.04248	1.00356	1.00356	1.00356	1.00356	1.00356	1.00356	6.61339
	1.00338	1.00338	1.00338	1.00338	1.00338	1.00338	1.00338	6.92819		2.08456	1.00221	1.00221	2.5921	1.00221	2.08456	1.00221	6.60182
	1.00449	1.00449	1.00449	1.00449	1.00449	1.00449	1.00449	6.82678		2.29366	2.29366	1.0038	1.0038	1.0038	1.0038	1.0038	6.69353
	2.43281	0.994053	0.994053	2.43281	0.994053	0.994053	2.43281	6.09992		0.997656	0.997656	0.997656	0.997656	0.997656	0.997656	0.997656	5.87628
	1.00061	1.00061	1.00061	1.00061	1.00061	1.00061	1.00061	6.80152		0.999136	0.999136	0.999136	0.999136	0.999136	0.999136	0.999136	6.9849
	0.999944	0.999944	0.999944	0.999944	0.999944	0.999944	0.999944	6.73229		1.00341	1.00341	1.00341	1.00341	1.00341	1.00341	2.53478	4.62093
	1.00515	1.00515	1.00515	1.00515	1.00515	1.00515	1.00515	6.58595		0.998592	0.998592	0.998592	2.28541	0.998592	0.998592	0.998592	6.49893
	1.00457	1.00457	1.00457	2.22762	1.00457	1.00457	1.00457	6.59228		0.995192	0.995192	0.995192	0.995192	0.995192	0.995192	0.995192	6.4706
	0.999988	0.999988	0.999988	0.999988	0.999988	0.999988	0.999988	6.3402		0.993112	0.993112	0.993112	0.993112	0.993112	0.993112	0.993112	6.91207
	1.00068	1.00068	1.00068	2.13607	1.00068	1.00068	1.00068	6.16097		1.01349	2.13936	1.01349	1.01349	1.01349	1.01349	1.01349	6.46109
	2.59915	0.996399	0.996399	0.996399	0.996399	0.996399	0.996399	7.22833		0.991501	0.991501	0.991501	0.991501	0.991501	0.991501	0.991501	6.18483
	0.999009	0.999009	0.999009	0.999009	0.999009	0.999009	0.999009	6.28396		1.00015	1.00015	1.00015	1.00015	1.00015	1.00015	1.00015	6.78531
	0.994854	0.994854	0.994854	0.994854	0.994854	0.994854	0.994854	6.65686		1.00967	1.00967	1.00967	1.00967	1.00967	1.00967	1.00967	6.85494
	0.995165	0.995165	0.995165	0.995165	0.995165	0.995165	0.995165	6.8259		2.41771	1.00419	1.00419	2.41771	1.00419	1.00419	2.41771	7.17798
	0.993896	0.993896	0.993896	0.993896	0.993896	0.993896	0.993896	6.60123		0.999073	0.999073	0.999073	0.999073	2.28893	0.999073	0.999073	6.43719
	1.00418	1.00418	1.00418	1.00418	1.00418	1.00418	1.00418	6.7592		1.00267	1.00267	1.00267	1.00267	1.00267	1.00267	1.00267	6.4343
	1.00557	1.00557	1.00557	1.00557	1.00557	2.86226	1.00557	5.79185		1.00892	1.00892	1.00892	1.00892	1.00892	1.00892	1.00892	6.42312
	0.997935	0.997935	0.997935	3.34045	0.997935	0.997935	0.997935	5.44839		1.00095	1.00095	1.00095	1.00095	1.00095	1.00095	1.88808	5.4957
	2.05821	0.994355	0.994355	0.994355	0.994355	0.994355	0.994355	6.41845		0.997155	0.997155	0.997155	0.997155	0.997155	0.997155	0.997155	6.90692
	0.99956	0.99956	0.99956	0.99956	0.99956	0.99956	0.99956	6.45112		1.00726	1.00726	1.00726	1.00726	1.00726	1.00726	1.00726	6.77321
	1.01121	2.09524	1.01121	1.01121	1.01121	1.01121	2.09524	6.22048		2.07645	1.00934	1.00934	1.00934	1.00934	1.00934	2.91456	6.25525
	2.07531	1.01021	1.01021	1.01021	1.01021	1.01021	1.01021	6.26308		0.995077	0.995077	0.995077	0.995077	0.995077	0.995077	0.995077	6.01502
	0.991401	0.991401	0.991401	0.991401	0.991401	0.991401	1.97937	6.38571		1.00359	1.00359	1.00359	1.00359	1.00359	1.00359	1.00359	7.03555
	0.998215	0.998215	0.998215	0.998215	0.998215	0.998215	0.998215	6.97407		1.00065	1.00065	1.00065	2.54667	1.00065	1.00065	1.00065	5.61284
	1.00767	1.00767	1.00767	1.00767	1.00767	1.00767	1.00767	6.42612		1.00351	1.00351	1.00351	1.00351	1.00351	1.00351	1.00351	5.30617
	0.999809	0.999809	0.999809	2.07194	0.999809	0.999809	0.999809	6.55468		1.00263	1.00263	1.00263	1.00263	1.00263	1.00263	1.00263	6.48369
	1.00799	1.00799	1.00799	2.77296	1.00799	1.00799	1.00799	6.16053		0.999897	0.999897	0.999897	0.999897	2.19235	0.999897	0.999897	6.40989
	0.998332	0.998332	0.998332	0.998332	0.998332	0.998332	0.998332	6.06788		1.00219	1.00219	1.00219	1.00219	1.00219	1.00219	1.00219	7.02231
	1.00302	1.00302	1.00302	1.00302	1.00302	1.00302	1.00302	6.86077		2.76537	0.993947	0.993947	0.993947	0.993947	0.993947	0.993947	6.42279
	2.58806	1.00112	2.08102	1.00112	1.00112	1.00112	1.00112	6.33435		2.21856	2.21856	0.992978	0.992978	0.992978	0.992978	0.992978	6.85061
	1.01615	1.01615	1.01615	2.56072	1.01615	1.01615	1.01615	5.69728		1.0036	1.0036	1.0036	1.0036	2.13856	1.0036	1.0036	5.88553
	2.48089	1.0046	1.0046	1.0046	1.0046	1.0046	1.99352	6.69651		1.00043	2.13913	1.00043	1.00043	1.00043	1.00043	1.00043	6.22442
	0.993967	0.993967	0.993967	0.993967	0.993967	0.993967	0.993967	5.41594		0.999342	2.03309	0.999342	0.999342	0.999342	0.999342	0.999342	6.52479
	0.996981	0.996981	0.996981	0.996981	0.996981	0.996981	0.996981	6.33949		0.99162	0.99162	0.99162	0.99162	0.99162	0.99162	2.56282	5.38682
	1.00185	1.00185	1.00185	1.00185	1.00185	1.00185	1.00185	6.23314		2.03254	0.997153	0.997153	0.997153	0.997153	0.997153	0.997153	6.38597
	2.3291	0.990495	0.990495	0.990495	0.990495	0.990495	0.990495	6.75553		1.00096	1.00096	1.00096	1.00096	1.00096	1.00096	1.00096	6.35196
	0.990978	0.990978	0.990978	0.990978	0.990978	0.990978	0.990978	6.64946		0.997568	0.997568	0.997568	0.997568	0.997568	0.997568	0.997568	6.35966
	0.994391	0.994391	0.994391	0.994391	0.994391	0.994391	0.994391	6.38907		1.00041	2.25568	1.00041	1.00041	2.25568	1.00041	1.00041	6.44632
	0.99826	2.61542	0.99826	0.99826	0.99826	0.99826	0.99826	5.89818		1.00192	1.00192	1.00192	1.00192	1.00192	1.00192	1.00192	6.35627
	1.00619	1.00619	1.00619	1.00619	1.00619	1.00619	1.00619	7.13203		0.999312	0.999312	0.999312	0.999312	0.999312	0.999312	0.999312	6.74843
	0.998629	0.998629	0.998629	0.998629	0.998629	0.998629	0.998629	6.00112		1.00214	1.00214	1.00214	1.00214	1.00214	1.00214	1.00214	5.91686
	2.4692	1.00081	1.00081	3.40113	1.00081	1.00081	1.00081	7.08493		0.998785	2.09487	0.998785	2.09487	0.998785	0.998785	0.998785	6.94304
	0.999677	0.999677	0.999677	0.999677	0.999677	0.999677	0.999677	7.058		0.998408	0.998408	0.998408	0.998408	2.47535	0.998408	0.998408	6.73025
	0.996474	0.996474	0.996474	2.70927	0.996474	0.996474	0.996474	6.41678		2.13555	0.998729	0.998729	2.9935	0.998729	0.998729	0.998729	6.45342
	1.00681	1.00681	1.00681	2.92578	1.00681	1.00681	1.00681	6.95933		1.00319	1.00319	1.00319	1.00319	1.00319	1.00319	1.00319	6.96366
	0.994517	0.994517	0.994517	0.994517	0.994517	0.994517	0.994517	6.70287		1.00411	1.00411	1.00411	1.00411	1.00411	1.00411	1.00411	6.01115
	0.998858	0.998858	0.998858	0.998858	0.998858	0.998858	0.998858	6.69326		1.01168	1.01168	1.01168	2.85437	1.01168	1.01168	1.01168	6.51465
	0.998261	0.998261	0.998261	0.998261	0.998261	0.998261	0.998261	6.40268		0.995083	0.995083	0.995083	0.995083	0.995083	0.995083	0.995083	5.99711
	1.00266	1.00266	1.00266	1.00266	1.00266	1.00266	1.00266	7.13901		0.996463	0.996463	0.996463	0.996463	0.996463	0.996463	0.996463	6.376
	1.00804	1.00804	1.00804	1.00804	1.00804	1.00804	1.00804	6.16136		1.00322	1.00322	1.00322	1.00322	1.00322	1.00322	1.00322	6.15097
	2.27755	1.00257	1.00257	1.00257	1.00257	1.00257	1.00257	6.09911		2.12665	1.00819	1.00819	1.00819	1.00819	1.00819	1.00819	6.24715
	1.00691	1.00691	1.00691	1.00691	1.00691	1.00691	1.00691	6.87083		1.00613	1.00613	1.00613	2.8004	1.00613	1.00613	1.00613	6.28724
	2.03038	1.00382	1.00382	1.00382	1.00382	1.00382	1.00382	6.45098		0.997661	0.997661	0.997661	0.997661	0.997661	0.997661	0.997661	6.66748
	0.996877	0.996877	0.996877	2.35426	0.996877	0.996877	0.996877	5.84878		2.91484	0.996609	0.996609	0.996609	0.996609	0.996609	0.996609	6.30193
	2.47034	1.00041	1.00041	1.00041	1.00041	1.00041	1.00041	6.60719		1.00848	1.00848	1.00848	1.00848	1.00848	1.00848	1.00848	6.4991
	1.00688	1.00688	1.00688	1.00688	1.00688	1.00688	1.00688	4.85879		1.00771	2.34116	1.00771	2.34116	1.00771	1.00771	1.00771	6.73894
	0.992194	0.992194	0.992194	0.992194	2.24603	0.992194	0.992194	6.24596		1.00107	1.00107	1.00107	1.00107	1.00107	1.00107	1.00107	6.61865
	1.00162	1.00162	1.00162	2.18144	1.00162	1.00162	1.00162	6.27372		1.0085	1.0085	1.0085	2.40235	1.0085	1.0085	1.0085	6.31181
	0.999216	0.999216	0.999216	0.999216	0.999216	0.999216	0.999216	6.07349		0.99996	0.99996	0.99996	0.99996	0.99996	0.99996	0.99996	6.29716
	1.00439	1.00439	1.00439	1.00439	1.00439	1.00439	1.00439	6.51338		2.43466	0.99591	0.99591	0.99591	0.99591	0.99591	0.99591	6.58645
	1.00375	2.65205	1.00375	1.00375	1.00375	1.00375	1.00375	7.01556		2.15935	0.999747	0.999747	2.15935	0.999747	0.999747	0.999747	6.51446
	1.00151	1.00151	1.00151	1.00151	1.00151	1.00151	1.00151	6.37276		1.0004	1.0004	1.0004	2.2265	1.0004	1.0004	2.2265	6.22834
	1.00746	1.00746	1.00746	1.00746	1.00746	1.00746	1.00746	6.91547		0.992202	2.35173	0.992202	0.992202	0.992202	0.992202	0.992202	6.9328
	2.62294	0.992373	0.992373	0.992373	0.992373	0.992373	0.992373	6.76484		0.999143	0.999143	0.999143	0.999143	0.999143	0.999143	2.47322	6.29572
	1.00455	1.00455	1.00455	1.00455	1.00455	1.00455	1.00455	6.46467		0.997907	0.997907	0.997907	0.997907	0.997907	0.997907	0.997907	6.58621
	0.992102	0.992102	0.992102	0.992102	0.992102	0.992102	0.992102	6.24536		1.00246	1.00246	1.00246	1.00246	1.00246	1.00246	1.00246	6.13705
	1.00294	3.04564	1.00294	1.00294	1.00294	1.00294	1.00294	6.98681		0.997344	0.997344	0.997344	2.1092	0.997344	0.997344	0.997344	6.06044
	1.00045	1.00045	1.00045	1.00045	1.00045	1.00045	1.00045	6.26907		1.00241	1.00241	1.00241	1.00241	1.00241	1.00241	1.00241	6.26279
	1.00484	1.00484	1.00484	2.44359	1.00484	1.00484	1.00484	6.72994		1.00268	1.00268	1.00268	1.00268	1.00268	1.00268	1.00268	6.2999
	2.48113	1.00039	1.00039	1.99293	1.00039	1.00039	1.00039	6.41715		0.998603	0.998603	0.998603	0.998603	0.998603	0.998603	0.998603	5.22389
	0.992157	0.992157	0.992157	0.992157	0.992157	0.992157	0.992157	6.93981		0.999782	0.999782	0.999782	2.25865	0.999782	0.999782	0.999782	6.43982
	2.89056	0.989961	0.989961	0.989961	0.989961	0.989961	0.989961	6.766		2.59962	1.01191	1.01191	1.01191	1.01191	1.01191	1.01191	6.70508
	1.0027	2.22829	1.0027	1.0027	1.0027	1.0027	1.0027	6.22993		1.00774	1.00774	1.00774	1.00774	1.00774	1.00774	1.00774	6.93375
	0.999633	0.999633	0.999633	0.999633	0.999633	0.999633	0.999633	6.62732		1.00777	1.00777	1.00777	1.00777	1.00777	1.00777	1.00777	6.50935
	2.65329	0.997145	0.997145	0.997145	0.997145	0.997145	0.997145	7.17976		1.00029	1.00029	1.00029	1.00029	1.00029	1.00029	1.00029	6.29042
	0.998445	0.998445	0.998445	0.998445	0.998445	0.998445	0.998445	6.40906		0.995801	0.995801	0.995801	0.995801	0.995801	0.995801	0.995801	6.32435
	2.61901	0.996643	0.996643	0.996643	0.996643	0.996643	0.996643	6.99667		1.00286	1.00286	1.00286	1.00286	1.00286	1.00286	1.00286	6.93256
	0.999213	0.999213	0.999213	2.44018	0.999213	0.999213	0.999213	6.0268		1.00033	1.00033	1.00033	1.00033	1.00033	1.00033	1.00033	6.08605
	0.995343	0.995343	0.995343	0.995343	0.995343	2.75692	0.995343	6.52367		1.01792	1.01792	1.01792	2.13653	1.01792	2.13653	1.01792	6.49005
	2.52316	0.990085	0.990085	2.52316	0.990085	2.52316	0.990085	6.70213		0.990341	0.990341	0.990341	0.990341	0.990341	0.990341	0.990341	6.92288
	0.998902	0.998902	0.998902	0.998902	0.998902	0.998902	0.998902	6.89358		0.998986	0.998986	0.998986	2.26111	0.998986	0.998986	0.998986	6.30279
	1.00523	1.00523	1.00523	1.00523	1.00523	1.00523	1.00523	6.39652		2.13781	1.00742	1.00742	1.00742	1.00742	1.00742	2.13781	6.00315
	1.00939	2.67104	1.00939	2.67104	1.00939	1.00939	1.00939	6.66872		0.989507	0.989507	0.989507	2.23376	0.989507	0.989507	0.989507	6.04341
	1.00001	1.00001	1.00001	1.00001	1.00001	1.00001	2.13411	6.37554		0.998702	0.998702	0.998702	0.998702	0.998702	2.97755	0.998702	6.50914
	0.999597	0.999597	0.999597	0.999597	0.999597	0.999597	2.33904	6.68303		2.22947	1.00167	1.00167	1.00167	1.00167	1.00167	1.00167	6.39824
	1.00481	1.00481	1.00481	1.00481	1.00481	1.00481	1.00481	6.75441		0.998902	2.32316	0.998902	0.998902	0.998902	0.998902	0.998902	6.77918
	1.00027	1.00027	1.00027	1.00027	1.00027	1.00027	1.00027	6.03281		0.995341	0.995341	0.995341	2.13882	0.995341	0.995341	0.995341	6.19143
	0.997826	0.997826	0.997826	0.997826	0.997826	0.997826	0.997826	6.56939		2.25591	0.999389	0.999389	0.999389	0.999389	0.999389	0.999389	6.48943
	0.991314	0.991314	0.991314	0.991314	0.991314	0.991314	0.991314	6.49345		1.00669	1.00669	1.00669	1.00669	1.00669	1.00669	1.00669	6.82118
	0.993682	0.993682	0.993682	2.09698	0.993682	0.993682	0.993682	6.32368		0.993258	0.993258	0.993258	2.71788	0.993258	0.993258	0.993258	6.82857
	1.00203	1.00203	1.00203	1.00203	1.00203	1.00203	1.00203	6.1813		1.00707	1.00707	1.00707	1.00707	1.00707	1.00707	1.00707	6.93631
	0.992702	0.992702	0.992702	0.992702	0.992702	0.992702	0.992702	6.87109		1.00457	2.24725	1.00457	1.00457	1.00457	1.00457	1.00457	6.36577
	1.00524	1.00524	1.00524	1.00524	1.00524	1.00524	1.00524	6.38298		0.993817	0.993817	0.993817	2.452	0.993817	0.993817	0.993817	6.85347
	0.993268	0.993268	0.993268	0.993268	0.993268	0.993268	0.993268	6.83354		0.992496	0.992496	0.992496	0.992496	0.992496	0.992496	2.66601	6.6362
	0.999032	0.999032	0.999032	0.999032	0.999032	0.999032	0.999032	6.52449		1.00017	1.00017	1.00017	1.00017	1.00017	2.40204	1.00017	6.66626
	0.999988	0.999988	0.999988	0.999988	0.999988	0.999988	0.999988	4.46275		1.00143	1.00143	1.00143	1.00143	1.00143	1.00143	1.00143	6.91835
	0.999936	0.999936	0.999936	0.999936	0.999936	0.999936	0.999936	6.78443		2.48706	1.00593	1.00593	1.00593	1.00593	1.00593	1.00593	6.61479
	1.00076	1.00076	1.00076	1.00076	1.00076	1.00076	1.00076	7.21213		0.999812	0.999812	0.999812	2.57907	0.999812	0.999812	0.999812	6.19325
	1.00299	1.00299	1.00299	1.00299	1.00299	1.00299	1.00299	4.67957		1.0021	1.0021	1.0021	1.0021	1.0021	1.0021	1.0021	6.34862
	0.999369	0.999369	0.999369	0.999369	0.999369	0.999369	0.999369	6.37521		1.00645	1.00645	1.00645	1.00645	1.00645	1.00645	1.00645	6.01837
	0.998757	0.998757	0.998757	2.97546	0.998757	0.998757	0.998757	6.7009		1.00585	1.00585	1.00585	1.00585	1.00585	1.00585	1.00585	5.94007
	1.0008	1.0008	1.0008	1.0008	1.0008	1.0008	1.0008	6.19953		1.00413	1.00413	1.00413	1.00413	1.00413	2.48421	1.00413	6.18282
	0.997832	0.997832	0.997832	0.997832	0.997832	0.997832	0.997832	6.4454		1.00162	1.00162	1.00162	1.00162	1.00162	1.00162	1.00162	5.84231
	1.00769	1.00769	1.00769	2.61234	1.00769	1.00769	1.00769	6.6112		1.0019	1.0019	1.0019	1.0019	1.0019	1.0019	1.0019	6.20105
	0.989149	0.989149	0.989149	0.989149	0.989149	0.989149	0.989149	5.29192		1.00601	1.00601	1.00601	1.00601	1.00601	1.00601	1.00601	6.64797
	1.00514	1.00514	1.00514	1.00514	1.00514	1.00514	1.00514	6.60792		2.4539	1.00551	1.00551	1.00551	1.00551	1.00551	1.00551	6.70032
	0.998758	0.998758	0.998758	2.6058	0.998758	0.998758	0.998758	6.22689		0.999692	0.999692	0.999692	0.999692	0.999692	0.999692	0.999692	7.34094
	1.00211	1.00211	1.00211	1.00211	1.00211	2.3495	1.00211	5.74613		1.00182	1.00182	1.00182	3.0097	1.00182	1.00182	1.00182	6.00772
	1.00494	1.00494	1.00494	2.16861	1.00494	1.00494	1.00494	6.32087		1.00846	1.00846	1.00846	1.00846	1.00846	1.00846	1.00846	6.37084
	1.00418	1.00418	1.00418	1.00418	1.00418	1.00418	2.14606	6.11142		1.00736	1.00736	1.00736	1.00736	1.00736	1.00736	1.00736	6.55253
	0.996697	0.996697	0.996697	0.996697	0.996697	0.996697	0.996697	6.82709		0.995114	2.73817	0.995114	0.995114	0.995114	0.995114	0.995114	7.20179
	1.00782	1.00782	1.00782	1.00782	1.00782	1.00782	1.00782	6.88657		1.00724	1.00724	1.00724	1.00724	1.00724	1.00724	1.00724	6.15788
	0.991885	0.991885	0.991885	0.991885	0.991885	0.991885	0.991885	6.25196		0.999571	0.999571	0.999571	0.999571	0.999571	0.999571	0.999571	6.19162
	1.00432	1.00432	1.00432	1.00432	1.00432	1.00432	1.00432	6.70458		0.992131	0.992131	0.992131	0.992131	0.992131	0.992131	0.992131	5.8868
	0.997442	0.997442	0.997442	0.997442	0.997442	0.997442	0.997442	6.34195		1.00646	1.00646	1.00646	2.35915	1.00646	1.00646	1.00646	6.58558
	0.990413	0.990413	0.990413	0.990413	0.990413	0.990413	0.990413	5.58787		1.00042	1.00042	1.00042	1.00042	1.00042	1.00042	1.00042	7.15653
	0.990671	0.990671	0.990671	0.990671	0.990671	0.990671	0.990671	7.22379		1.00484	1.00484	1.00484	1.00484	1.00484	1.00484	1.00484	6.78889
	1.00123	1.00123	1.00123	1.00123	1.00123	1.00123	1.00123	7.059		1.0097	2.55834	1.0097	1.0097	1.0097	1.0097	1.0097	6.51314
	1.01112	2.70426	1.01112	3.30093	1.01112	1.01112	1.01112	5.84122		1.0054	1.0054	1.0054	2.35321	1.0054	1.0054	1.0054	6.73774
	1.00137	1.00137	1.00137	1.00137	1.00137	1.00137	1.00137	6.45515		0.998232	0.998232	0.998232	0.998232	0.998232	0.998232	0.998232	5.81779
	1.00565	1.00565	1.00565	1.00565	1.00565	1.00565	1.00565	6.5227		0.999325	0.999325	0.999325	0.999325	0.999325	0.999325	2.36058	5.92186
	1.00419	1.00419	1.00419	1.00419	1.00419	1.00419	1.00419	6.61536		0.995064	0.995064	0.995064	2.66753	0.995064	0.995064	0.995064	6.74631
	0.996727	2.13226	0.996727	0.996727	0.996727	0.996727	0.996727	6.32433		0.995891	0.995891	0.995891	0.995891	0.995891	0.995891	0.995891	6.53695
	1.00477	1.00477	1.00477	1.00477	1.00477	1.00477	1.00477	5.83364		1.00245	1.00245	1.00245	2.37679	1.00245	1.00245	1.00245	6.32409
	1.00176	1.00176	1.00176	1.00176	1.00176	1.00176	1.00176	5.64559		0.998504	0.998504	0.998504	2.09446	0.998504	0.998504	0.998504	6.56668
	1.00103	1.00103	2.65787	1.00103	1.00103	1.00103	1.00103	6.76685		2.03321	1.00329	1.00329	1.00329	1.00329	1.00329	2.03321	6.57209
	1.00501	1.00501	1.00501	1.00501	1.00501	1.00501	1.00501	6.62545		1.00416	1.00416	1.00416	1.00416	1.00416	1.00416	1.00416	6.478
	1.00374	1.00374	1.00374	1.00374	1.00374	1.00374	1.00374	6.4034		1.00182	1.00182	1.00182	1.00182	1.00182	1.00182	1.00182	6.86172
	0.996867	0.996867	0.996867	0.996867	0.996867	0.996867	0.996867	5.9535		0.998007	0.998007	0.998007	0.998007	0.998007	0.998007	0.998007	6.87716
	2.55677	1.00198	1.00198	1.00198	1.00198	1.00198	1.00198	6.79987		0.99251	0.99251	2.48771	0.99251	0.99251	0.99251	0.99251	6.64408
	0.995539	0.995539	0.995539	0.995539	0.995539	0.995539	0.995539	6.91209		2.23317	2.23317	1.00057	1.00057	1.00057	1.00057	1.00057	6.27568
	1.00315	1.00315	1.00315	1.00315	1.00315	1.00315	1.00315	6.63781		0.994811	0.994811	0.994811	0.994811	0.994811	0.994811	2.37336	4.93591
	0.997836	0.997836	0.997836	0.997836	0.997836	0.997836	0.997836	7.06368		1.00323	1.00323	1.00323	2.04892	1.00323	1.00323	1.00323	6.44854
	1.00226	1.00226	1.00226	1.00226	1.00226	1.00226	1.00226	6.5549		1.00386	1.00386	1.00386	2.01494	1.00386	1.00386	1.00386	6.59682
	1.00184	1.00184	1.00184	1.98833	1.00184	1.00184	1.00184	6.62519		1.00158	3.41507	1.00158	1.00158	1.00158	1.00158	1.00158	6.32195
	0.998648	0.998648	0.998648	0.998648	0.998648	0.998648	0.998648	6.40076		0.994809	2.96511	0.994809	0.994809	0.994809	0.994809	0.994809	7.12122
	1.00233	1.00233	1.00233	1.00233	1.00233	1.00233	1.00233	6.37376		0.996224	0.996224	0.996224	0.996224	0.996224	0.996224	0.996224	6.24001
	2.44187	1.00287	1.00287	1.00287	1.00287	1.00287	1.00287	7.04872		0.997542	0.997542	0.997542	0.997542	0.997542	0.997542	0.997542	6.62019
	0.998847	0.998847	0.998847	0.998847	0.998847	0.998847	3.45121	5.45233		1.00074	1.00074	1.00074	1.00074	1.00074	1.00074	1.00074	6.30529
	2.6651	1.00586	1.00586	1.00586	1.00586	1.00586	1.00586	6.96747		1.01178	1.01178	1.01178	1.01178	1.01178	1.01178	1.01178	6.53069
	1.00696	1.00696	1.00696	2.32437	1.00696	1.00696	1.00696	6.55981		0.995397	0.995397	0.995397	0.995397	0.995397	0.995397	0.995397	6.3168
	0.99669	0.99669	0.99669	0.99669	0.99669	0.99669	0.99669	6.10755		0.989216	0.989216	0.989216	0.989216	0.989216	0.989216	0.989216	6.42823
	0.996113	0.996113	0.996113	0.996113	0.996113	0.996113	0.996113	6.71513		0.999398	0.999398	0.999398	0.999398	0.999398	0.999398	0.999398	6.26792
	1.00257	1.00257	1.00257	1.00257	1.00257	1.00257	1.00257	5.81688		0.995804	0.995804	0.995804	0.995804	0.995804	0.995804	0.995804	5.89294
	0.995433	0.995433	0.995433	0.995433	0.995433	0.995433	0.995433	6.84074		0.989138	0.989138	0.989138	0.989138	0.989138	0.989138	2.5012	4.08997
	0.997753	0.997753	0.997753	0.997753	0.997753	0.997753	2.04741	6.43309		0.995628	0.995628	0.995628	0.995628	0.995628	0.995628	0.995628	6.75345
	1.00401	1.00401	1.00401	1.00401	1.00401	1.00401	1.00401	6.22026		0.998132	0.998132	0.998132	0.998132	0.998132	0.998132	0.998132	6.65057
	0.997133	0.997133	0.997133	0.997133	0.997133	0.997133	0.997133	6.5992		0.994489	0.994489	0.994489	0.994489	0.994489	0.994489	0.994489	6.32136
	0.990359	0.990359	0.990359	0.990359	0.990359	0.990359	2.61763	6.25424		1.00358	1.00358	1.00358	1.00358	1.00358	1.00358	1.00358	6.39391
	1.00332	2.10541	1.00332	1.00332	1.00332	1.00332	1.00332	6.28151		2.0056	1.00454	1.00454	1.00454	1.00454	1.00454	1.00454	6.67496
	0.991987	0.991987	0.991987	0.991987	0.991987	0.991987	0.991987	6.58472		0.998376	0.998376	0.998376	0.998376	0.998376	0.998376	0.998376	6.25015
	0.993227	0.993227	0.993227	0.993227	0.993227	0.993227	0.993227	6.51295		0.992592	0.992592	0.992592	0.992592	0.992592	0.992592	0.992592	5.75515
	2.66019	0.98491	0.98491	0.98491	0.98491	0.98491	0.98491	6.87446		1.00297	1.00297	1.00297	3.14624	1.00297	1.00297	1.00297	7.02214
	1.00416	1.00416	1.00416	1.00416	1.00416	1.00416	1.00416	6.52632		0.995726	2.16595	0.995726	0.995726	0.995726	0.995726	0.995726	6.10458
	2.76804	1.00126	1.00126	1.00126	1.00126	1.00126	1.00126	6.8875		0.99585	0.99585	0.99585	0.99585	0.99585	0.99585	0.99585	6.66148
	1.00231	1.00231	1.00231	1.00231	1.00231	1.00231	1.00231	6.52871		2.46939	1.00075	1.00075	1.00075	1.00075	1.00075	1.00075	6.58095
	1.00422	1.00422	1.00422	1.00422	1.00422	1.00422	1.00422	6.45716		0.995119	2.66059	0.995119	0.995119	0.995119	0.995119	0.995119	6.90803
	0.99979	0.99979	0.99979	0.99979	0.99979	0.99979	0.99979	6.14001		2.31075	0.998527	0.998527	2.31075	0.998527	2.31075	0.998527	6.40831
	0.994472	0.994472	0.994472	2.10783	0.994472	0.994472	2.62158	6.44137		2.19519	0.996145	0.996145	0.996145	0.996145	0.996145	2.19519	6.43587
	1.00282	1.00282	1.00282	1.00282	1.00282	1.00282	1.00282	4.07637		1.00196	1.00196	1.00196	1.00196	1.00196	1.00196	1.00196	6.63456
	1.00652	1.00652	1.00652	1.00652	1.00652	1.00652	1.00652	7.25497		2.81644	0.995768	0.995768	0.995768	0.995768	0.995768	0.995768	6.84737
	0.992499	0.992499	0.992499	0.992499	0.992499	0.992499	0.992499	6.57033		0.995781	0.995781	0.995781	2.8963	0.995781	0.995781	0.995781	6.4441
	0.996965	2.11129	0.996965	2.62523	0.996965	0.996965	2.11129	6.33353		0.995191	0.995191	0.995191	3.10179	0.995191	0.995191	0.995191	6.42645
	2.39902	0.998539	0.998539	0.998539	0.998539	0.998539	0.998539	6.69411		1.00006	1.00006	1.00006	2.42211	1.00006	1.00006	2.42211	6.68209
	0.993552	0.993552	0.993552	0.993552	0.993552	0.993552	0.993552	6.69569		1.00607	2.82242	1.00607	1.00607	1.00607	1.00607	1.00607	6.99127
	1.00347	1.00347	1.00347	1.00347	1.00347	1.00347	1.00347	6.5063		0.995556	0.995556	0.995556	0.995556	0.995556	0.995556	0.995556	6.2399
	0.997004	0.997004	0.997004	0.997004	0.997004	0.997004	0.997004	6.32327		1.00109	1.00109	1.00109	1.00109	1.00109	1.00109	1.00109	6.84353
	1.00628	1.00628	1.00628	1.00628	1.00628	1.00628	1.00628	6.19995		0.996719	2.10898	0.996719	2.10898	0.996719	0.996719	0.996719	6.5425
	1.00027	1.00027	1.00027	1.00027	1.00027	1.00027	1.00027	6.05643		0.994557	0.994557	0.994557	0.994557	0.994557	0.994557	0.994557	6.68547
	1.00364	1.00364	1.00364	2.12979	1.00364	1.00364	1.00364	6.64664		1.00546	1.00546	1.00546	3.12807	1.00546	1.00546	1.00546	6.76491
	1.48768	1.00781	1.00781	1.48768	1.00781	1.00781	1.81059	6.77813		0.997154	0.997154	0.997154	0.997154	0.997154	0.997154	0.997154	6.37079
	1.00133	1.00133	1.00133	1.00133	1.00133	1.00133	1.00133	6.93899		2.12105	1.0081	2.12105	1.0081	1.0081	1.0081	1.0081	6.22791
	1.00538	1.00538	1.00538	1.00538	1.00538	2.20459	1.00538	6.3281		0.996565	0.996565	0.996565	2.77022	0.996565	0.996565	0.996565	6.80675
	1.00105	1.00105	1.00105	3.26884	1.00105	1.00105	1.00105	6.08353		1.00328	1.99583	1.00328	1.00328	1.00328	1.00328	1.00328	6.47149
	0.992442	2.61448	0.992442	0.992442	0.992442	0.992442	0.992442	6.24983		1.00555	1.00555	1.00555	1.00555	1.00555	1.00555	1.00555	6.50708
	1.00011	1.00011	1.00011	1.00011	1.00011	1.00011	1.00011	6.11969		1.0107	1.0107	1.0107	2.20604	1.0107	1.0107	1.0107	6.46505
	1.00359	1.00359	1.00359	1.00359	1.00359	1.00359	1.00359	6.58331		0.995845	0.995845	0.995845	0.995845	0.995845	0.995845	0.995845	6.37109
	1.00245	1.00245	1.00245	1.00245	1.00245	1.00245	1.00245	6.6745		2.44654	1.00038	1.00038	1.00038	1.00038	1.00038	1.00038	6.89034
	0.999131	0.999131	0.999131	0.999131	0.999131	0.999131	0.999131	6.83753		2.25477	1.00468	1.00468	1.00468	1.00468	1.00468	1.00468	6.81059
	0.993912	0.993912	0.993912	0.993912	0.993912	0.993912	0.993912	6.41842		0.997492	2.36656	0.997492	2.92369	2.36656	0.997492	0.997492	6.59856
	1.00323	1.00323	1.00323	1.00323	1.00323	1.00323	1.00323	6.01244		1.00297	2.57599	1.00297	1.00297	2.57599	1.00297	1.00297	7.02808
	0.995418	0.995418	0.995418	0.995418	0.995418	0.995418	0.995418	6.32352		0.997847	0.997847	0.997847	0.997847	0.997847	0.997847	2.24616	5.94042
	1.45549	0.993741	0.993741	0.993741	0.993741	0.993741	0.993741	6.6443		0.994333	0.994333	0.994333	2.64808	0.994333	0.994333	0.994333	4.94015
	1.00297	1.00297	1.00297	1.00297	1.00297	1.00297	1.00297	6.47196		2.17035	0.988814	0.988814	2.69697	0.988814	0.988814	0.988814	6.66714
	0.993836	0.993836	0.993836	3.10648	0.993836	0.993836	0.993836	6.47827		1.00257	1.00257	1.00257	1.00257	1.00257	1.00257	1.00257	7.23173
	1.00122	1.00122	1.00122	1.00122	1.00122	3.08285	1.00122	6.69069		0.99829	0.99829	0.99829	0.99829	0.99829	0.99829	0.99829	6.84066
	1.00001	1.00001	1.00001	1.00001	1.00001	1.00001	1.00001	6.68986		1.00859	1.00859	1.00859	1.00859	1.00859	1.00859	1.00859	6.55268
	0.993359	0.993359	0.993359	0.993359	0.993359	0.993359	2.24666	6.55863		0.994418	2.15477	0.994418	0.994418	0.994418	0.994418	0.994418	6.36842
	1.0059	1.0059	1.0059	1.0059	1.0059	1.0059	2.15982	6.36036		0.997558	0.997558	0.997558	0.997558	0.997558	0.997558	0.997558	6.34901
	0.997036	2.40986	0.997036	0.997036	0.997036	0.997036	0.997036	6.80669		1.00404	1.00404	1.00404	2.65404	1.00404	1.00404	1.00404	6.57174
	1.006	1.006	1.006	1.006	1.006	1.006	1.006	6.86783		0.998695	0.998695	0.998695	0.998695	0.998695	0.998695	0.998695	6.44603
	1.56366	1.56366	0.997625	0.997625	0.997625	0.997625	0.997625	6.69436		1.00244	1.00244	1.00244	1.00244	1.00244	1.00244	1.00244	5.87899
	0.997125	0.997125	0.997125	0.997125	0.997125	0.997125	0.997125	6.94052		1.00676	1.00676	1.00676	1.00676	1.00676	1.00676	1.00676	6.24019
	3.127	0.999844	0.999844	0.999844	0.999844	0.999844	0.999844	7.20681		1.01088	1.01088	1.01088	1.01088	1.01088	1.01088	1.01088	6.88715
	2.31442	0.99821	0.99821	0.99821	0.99821	0.99821	0.99821	6.65968		1.00026	1.00026	1.00026	1.00026	1.00026	1.00026	1.00026	6.36106
	0.998217	0.998217	0.998217	0.998217	2.52788	0.998217	0.998217	6.18121		0.99581	0.99581	0.99581	0.99581	0.99581	0.99581	0.99581	6.922
	0.995612	0.995612	0.995612	2.54018	0.995612	0.995612	0.995612	7.02106		2.78675	0.994577	0.994577	0.994577	0.994577	0.994577	0.994577	6.46944
	0.993936	0.993936	0.993936	0.993936	0.993936	0.993936	0.993936	6.49755		0.997267	0.997267	0.997267	0.997267	0.997267	0.997267	0.997267	6.42967
	1.00307	1.00307	1.00307	1.57168	1.00307	1.00307	1.00307	6.72598		0.997867	0.997867	0.997867	0.997867	0.997867	0.997867	0.997867	6.91457
	0.995969	2.11638	0.995969	3.22215	0.995969	0.995969	0.995969	6.1816		0.993945	0.993945	0.993945	0.993945	0.993945	0.993945	0.993945	7.08365
	0.993118	0.993118	0.993118	0.993118	0.993118	0.993118	0.993118	6.26252		1.00299	1.00299	1.00299	1.00299	1.00299	1.00299	1.00299	6.59804
	2.40118	0.997461	0.997461	0.997461	0.997461	0.997461	0.997461	6.35806		2.18881	1.00712	1.00712	2.18881	1.00712	1.00712	1.00712	6.39138
	2.52086	2.52086	0.995995	0.995995	0.995995	0.995995	0.995995	6.91284		2.46156	0.997784	0.997784	2.46156	0.997784	0.997784	0.997784	6.33041
	0.989036	0.989036	0.989036	0.989036	0.989036	0.989036	0.989036	5.84621		0.994798	0.994798	0.994798	0.994798	0.994798	0.994798	0.994798	6.8871
	0.998545	0.998545	0.998545	2.50293	0.998545	0.998545	0.998545	6.6373		0.993631	0.993631	0.993631	0.993631	0.993631	2.19952	2.19952	6.50169
	1.00084	1.00084	1.00084	1.00084	1.00084	2.7802	1.00084	7.13017		1.00385	1.00385	1.00385	3.76168	1.00385	1.00385	1.00385	5.78402
	2.41218	1.00147	1.00147	1.00147	1.00147	1.00147	1.00147	6.87153		1.00016	1.00016	1.00016	1.00016	1.00016	1.00016	1.00016	6.75591
	1.00196	1.9125	1.00196	1.00196	1.00196	1.00196	1.00196	6.72896		0.990476	0.990476	0.990476	2.66118	0.990476	0.990476	0.990476	7.13706
	0.994996	0.994996	0.994996	0.994996	0.994996	0.994996	0.994996	6.81702		0.999381	0.999381	0.999381	0.999381	0.999381	0.999381	0.999381	5.78204
	0.998371	0.998371	0.998371	0.998371	0.998371	0.998371	0.998371	7.21186		1	1	1	2.52011	1	1	1	6.60773
	0.994958	0.994958	0.994958	0.994958	0.994958	0.994958	0.994958	7.13376		2.5758	0.995781	0.995781	0.995781	0.995781	0.995781	0.995781	6.79086
	0.996823	0.996823	0.996823	2.10053	0.996823	0.996823	0.996823	6.30772		2.23499	0.993893	0.993893	0.993893	0.993893	0.993893	2.23499	6.2684
	0.993951	0.993951	0.993951	0.993951	0.993951	0.993951	0.993951	6.30958		0.997735	0.997735	0.997735	0.997735	0.997735	0.997735	0.997735	6.86307
	2.80261	0.994418	0.994418	0.994418	0.994418	0.994418	0.994418	5.57826		0.996488	0.996488	0.996488	0.996488	0.996488	0.996488	0.996488	7.00313
	1.00315	1.00315	1.00315	2.66584	1.00315	1.00315	1.00315	5.89709		0.996628	0.996628	0.996628	0.996628	0.996628	0.996628	0.996628	6.92513
	0.998637	0.998637	0.998637	0.998637	0.998637	0.998637	0.998637	6.32922		0.988485	0.988485	0.988485	3.2839	0.988485	0.988485	0.988485	7.3841
	0.998706	0.998706	0.998706	0.998706	0.998706	0.998706	0.998706	6.77357		0.999253	0.999253	0.999253	0.999253	0.999253	0.999253	0.999253	6.51757
	1.00865	1.00865	1.00865	1.00865	1.00865	1.00865	1.00865	5.91723		1.00474	1.00474	1.00474	2.70517	1.00474	1.00474	1.00474	5.22637
	0.999708	0.999708	0.999708	0.999708	0.999708	0.999708	0.999708	6.58761		1.00578	2.18435	1.00578	1.00578	1.00578	1.00578	1.00578	6.5479
	0.997315	2.15035	0.997315	0.997315	0.997315	0.997315	0.997315	6.34016		1.01037	1.01037	1.01037	2.8207	1.01037	1.01037	1.01037	6.73965
	1.00374	1.00374	1.00374	2.49652	1.00374	1.00374	1.00374	6.15976		1.00133	2.43059	1.00133	1.00133	1.00133	1.00133	1.00133	6.91313
	2.13597	0.997564	0.997564	2.13597	2.13597	0.997564	0.997564	6.49015		0.99474	0.99474	0.99474	2.92069	0.99474	0.99474	0.99474	7.5268
	1.00686	1.00686	1.00686	1.00686	1.00686	1.00686	1.00686	7.01667		1.00251	1.00251	1.00251	1.00251	1.00251	1.00251	1.00251	6.33212
	0.998112	0.998112	0.998112	0.998112	0.998112	0.998112	0.998112	6.68613		1.0055	1.0055	1.0055	1.0055	1.0055	1.0055	1.0055	6.29063
	0.996919	0.996919	0.996919	0.996919	0.996919	0.996919	2.00866	6.28919		1.00943	1.00943	1.00943	1.00943	1.00943	1.00943	1.00943	6.19921
	2.11989	0.994159	0.994159	0.994159	0.994159	0.994159	0.994159	6.36709		1.00406	1.00406	1.00406	1.00406	1.00406	1.00406	1.00406	6.80257
	1.00164	1.00164	1.00164	2.63718	1.00164	2.63718	1.00164	6.0379		1.00709	1.00709	1.00709	1.00709	1.00709	1.00709	1.00709	6.33426
	1.64144	1.64144	1.00733	1.00733	1.00733	1.00733	1.00733	6.53499		2.51041	1.0022	1.0022	1.0022	1.0022	1.0022	1.0022	6.43902
	0.99822	2.091	0.99822	0.99822	0.99822	0.99822	0.99822	6.34136		0.993612	0.993612	0.993612	0.993612	0.993612	0.993612	0.993612	6.71474
	1.00131	1.00131	1.00131	1.00131	1.00131	1.00131	1.00131	6.58293		0.995693	0.995693	0.995693	0.995693	0.995693	0.995693	0.995693	6.33983
	1.00167	1.00167	1.00167	1.00167	1.00167	1.00167	1.00167	6.63273		1.00943	1.00943	1.00943	1.00943	1.00943	1.00943	1.00943	6.60288
	1.00711	1.00711	1.00711	1.00711	1.00711	1.00711	1.00711	6.93042		1.00352	2.1675	1.00352	2.1675	1.00352	1.00352	1.00352	6.10336
	1.00332	1.00332	1.00332	1.00332	1.00332	1.00332	1.00332	6.56396		0.996661	2.05916	0.996661	2.05916	2.05916	2.05916	0.996661	6.78569
	2.27092	0.994632	0.994632	0.994632	0.994632	0.994632	0.994632	6.22573		0.996471	2.02569	2.02569	2.02569	0.996471	0.996471	2.02569	5.98493
	0.996515	0.996515	0.996515	0.996515	0.996515	0.996515	0.996515	6.25204		0.995396	0.995396	0.995396	0.995396	0.995396	0.995396	0.995396	6.42326
	0.996269	0.996269	0.996269	2.86491	0.996269	0.996269	0.996269	6.72588		1.00074	2.59499	1.00074	1.00074	1.00074	1.00074	1.00074	5.81019
	1.00071	1.00071	1.00071	1.00071	1.00071	1.00071	1.00071	6.70452		0.99875	0.99875	0.99875	0.99875	0.99875	0.99875	0.99875	6.68841
	0.99998	0.99998	0.99998	0.99998	0.99998	0.99998	2.21948	6.9283		0.995291	0.995291	0.995291	0.995291	0.995291	0.995291	0.995291	6.58233
	1.00184	1.00184	1.00184	1.00184	1.00184	1.00184	1.00184	6.80642		1.00607	1.00607	1.00607	1.00607	1.00607	1.00607	2.01008	6.32084
	0.996713	0.996713	0.996713	0.996713	0.996713	0.996713	0.996713	7.55013		1.00009	2.0529	1.00009	1.00009	1.00009	1.00009	1.00009	6.42392
	0.998118	2.09103	0.998118	0.998118	0.998118	0.998118	0.998118	6.2929		1.00379	1.00379	1.00379	1.00379	1.00379	2.22531	1.00379	6.40238
	1.00371	1.00371	1.00371	1.00371	1.00371	1.00371	1.00371	6.51379		0.9981	0.9981	0.9981	2.65083	0.9981	0.9981	2.13291	6.29339
	2.58722	0.999502	0.999502	0.999502	0.999502	0.999502	0.999502	6.75619		1.00087	1.00087	1.00087	1.00087	1.00087	2.18178	1.00087	6.55514
	0.996729	0.996729	0.996729	0.996729	0.996729	0.996729	0.996729	6.89988		1.00517	1.00517	1.00517	1.00517	1.00517	1.00517	2.5647	6.55209
	1.00486	1.00486	1.00486	1.00486	1.00486	1.00486	1.00486	5.62565		1.00338	1.00338	1.00338	2.12226	1.00338	1.00338	1.00338	6.72726
	1.00007	1.00007	1.00007	1.00007	1.00007	1.00007	1.00007	6.90036		1.00471	2.33303	1.00471	1.00471	1.00471	1.00471	1.00471	6.84036
	0.995417	0.995417	0.995417	0.995417	0.995417	0.995417	0.995417	6.68554		0.990867	0.990867	0.990867	0.990867	0.990867	0.990867	0.990867	5.78108
	1.00855	1.00855	1.00855	1.00855	1.00855	1.00855	1.00855	5.97392		1.00089	1.00089	1.00089	1.00089	1.00089	1.00089	1.00089	6.73055
	0.994159	0.994159	0.994159	2.74543	0.994159	0.994159	0.994159	6.70127		0.999041	0.999041	0.999041	0.999041	0.999041	0.999041	0.999041	6.95128
	0.991095	0.991095	0.991095	0.991095	0.991095	0.991095	0.991095	6.57239		0.996749	0.996749	0.996749	0.996749	0.996749	0.996749	0.996749	6.93528
	0.988734	0.988734	0.988734	0.988734	0.988734	0.988734	0.988734	6.89012		0.997197	0.997197	0.997197	0.997197	0.997197	0.997197	2.30096	6.71486
	1.00326	1.00326	1.00326	1.00326	1.00326	1.00326	1.00326	6.36884		1.00838	1.00838	1.00838	1.00838	1.00838	1.00838	1.00838	5.73857
	0.997336	2.31315	0.997336	2.31315	2.31315	0.997336	0.997336	5.8156		1.00215	1.00215	1.00215	1.00215	1.00215	1.00215	1.00215	5.95477
	0.998622	0.998622	0.998622	0.998622	0.998622	0.998622	0.998622	6.92701		0.999277	0.999277	0.999277	2.23846	0.999277	0.999277	0.999277	6.21941
	1.00145	1.00145	1.00145	1.00145	1.00145	1.00145	1.00145	6.29533		1.0047	1.0047	1.0047	1.0047	1.0047	1.0047	1.0047	5.70057
	2.22564	0.997668	0.997668	2.22564	0.997668	0.997668	0.997668	6.32659		0.997273	0.997273	0.997273	0.997273	0.997273	0.997273	0.997273	6.79445
	0.99196	0.99196	0.99196	0.99196	0.99196	0.99196	0.99196	6.50253		1.00069	1.00069	2.03188	2.03188	1.00069	1.00069	1.00069	6.46271
	0.990251	0.990251	0.990251	2.16494	0.990251	0.990251	0.990251	6.37476		1.00723	2.5204	1.00723	1.00723	1.00723	1.00723	1.00723	6.65722
	0.998297	0.998297	0.998297	0.998297	0.998297	0.998297	0.998297	5.66839		0.998337	0.998337	0.998337	0.998337	0.998337	0.998337	0.998337	7.05946
	1.00087	1.00087	1.00087	1.00087	1.00087	1.00087	1.00087	6.50108		0.996004	2.18495	0.996004	0.996004	0.996004	2.18495	0.996004	6.17125
	0.988611	0.988611	0.988611	0.988611	0.988611	0.988611	0.988611	6.73237		0.997259	0.997259	0.997259	2.20086	0.997259	0.997259	0.997259	6.52085
	1.00145	1.00145	1.00145	1.00145	1.00145	1.00145	1.00145	5.97493		0.994746	0.994746	0.994746	0.994746	0.994746	0.994746	0.994746	6.55487
	1.00211	1.00211	1.00211	1.00211	1.00211	1.00211	1.00211	6.45008		1.00126	1.00126	1.00126	1.00126	1.00126	1.00126	1.00126	6.33985
	1.00647	1.00647	1.00647	1.00647	2.63539	1.00647	1.00647	6.86258		1.00164	1.00164	1.00164	1.00164	1.00164	1.00164	1.00164	6.6856
	1.00082	1.00082	1.00082	1.00082	1.00082	1.00082	1.00082	6.63867		1.00428	1.00428	1.00428	1.00428	1.00428	1.00428	1.00428	6.86552
	1.00102	1.00102	1.00102	2.87338	1.00102	1.00102	1.00102	7.21928		1.00901	1.00901	1.00901	1.00901	1.00901	1.00901	1.00901	5.16888
	1.00302	1.00302	1.00302	1.00302	1.00302	1.00302	1.00302	6.79192		1.00703	1.00703	1.00703	1.00703	1.00703	1.00703	1.00703	7.25913
	0.999904	2.41414	0.999904	0.999904	0.999904	0.999904	0.999904	6.16667		2.24937	0.993746	0.993746	0.993746	0.993746	2.24937	0.993746	6.63609
	0.999601	0.999601	0.999601	0.999601	0.999601	0.999601	0.999601	6.5146		1.01	1.01	1.01	1.01	1.01	1.01	1.01	6.13106
	1.00058	1.00058	1.00058	3.34522	1.00058	1.00058	1.00058	5.85494		1.0007	1.0007	1.0007	1.0007	1.0007	1.0007	1.0007	6.44067
	1.00372	1.00372	1.00372	1.00372	1.00372	1.00372	1.00372	6.21308		0.998067	0.998067	0.998067	0.998067	0.998067	0.998067	2.05026	6.10417
	0.997844	0.997844	0.997844	0.997844	0.997844	0.997844	0.997844	6.92343		1.00928	1.00928	1.00928	1.00928	1.00928	1.00928	1.00928	5.55196
	0.997502	2.34405	0.997502	0.997502	0.997502	0.997502	0.997502	6.70007		1.00214	2.94583	1.00214	1.00214	1.00214	1.00214	1.00214	6.92113
	0.995674	0.995674	0.995674	0.995674	0.995674	0.995674	0.995674	6.75104		1.00865	1.00865	1.00865	2.13805	1.00865	1.00865	1.00865	6.28536
	0.995211	0.995211	0.995211	0.995211	0.995211	0.995211	0.995211	6.69471		0.999782	2.10863	2.10863	0.999782	0.999782	0.999782	0.999782	6.43113
	1.00163	1.00163	1.00163	1.00163	1.00163	1.00163	1.00163	6.92168		2.16305	0.996345	0.996345	0.996345	0.996345	0.996345	2.16305	6.32743
	1.00774	1.00774	1.00774	2.60199	1.00774	1.00774	1.00774	7.08684		1.93287	0.99017	0.99017	0.99017	0.99017	0.99017	0.99017	6.59625
	1.98007	0.995156	0.995156	0.995156	0.995156	0.995156	1.98007	6.5403		1.00563	1.00563	1.00563	2.28174	1.00563	1.00563	1.00563	6.54336
	0.999058	0.999058	0.999058	2.50154	0.999058	0.999058	0.999058	6.90646		0.99556	0.99556	0.99556	2.09511	0.99556	0.99556	0.99556	6.26995
	0.99485	0.99485	0.99485	0.99485	0.99485	0.99485	0.99485	6.85182		2.13305	1.00436	1.00436	2.64978	1.00436	2.13305	1.00436	6.39127
	1.00454	1.00454	1.00454	1.00454	1.00454	1.00454	1.00454	6.44		1.0006	1.0006	1.0006	2.12268	2.12268	1.0006	1.0006	6.7944
	0.998413	0.998413	0.998413	0.998413	0.998413	0.998413	0.998413	6.34331		1.00236	2.08394	1.00236	2.08394	1.00236	2.08394	1.00236	6.60081
	1.0009	1.0009	1.0009	1.0009	1.0009	1.0009	1.0009	7.02451		2.51099	1.00633	1.00633	1.00633	1.00633	1.00633	1.00633	6.02766
	1.00174	1.00174	1.00174	2.24988	1.00174	1.00174	1.00174	6.20751		2.26518	0.997573	0.997573	2.26518	0.997573	0.997573	0.997573	6.48203
	0.994729	0.994729	0.994729	2.1096	0.994729	0.994729	0.994729	6.22838		2.19658	0.997692	0.997692	0.997692	0.997692	2.19658	0.997692	6.4571
	0.999476	0.999476	2.63936	0.999476	0.999476	0.999476	0.999476	7.00087		2.09812	0.998841	0.998841	0.998841	0.998841	0.998841	0.998841	6.32285
	0.998858	0.998858	0.998858	0.998858	0.998858	0.998858	0.998858	6.85426		1.0053	1.0053	1.0053	1.0053	1.0053	1.0053	1.0053	6.37085
	1.00338	1.00338	1.00338	1.00338	1.00338	1.00338	1.00338	6.44207		1.6421	0.997626	0.997626	2.03079	0.997626	0.997626	2.03079	6.24062
	0.993834	0.993834	0.993834	2.43677	0.993834	0.993834	0.993834	6.805		0.999122	0.999122	0.999122	0.999122	0.999122	0.999122	0.999122	6.75713
	2.13821	0.994	0.994	0.994	0.994	0.994	0.994	6.34451		2.08081	1.00398	1.00398	1.00398	1.00398	1.00398	1.00398	6.94502
	1.63348	1.00383	1.00383	1.00383	1.63348	1.00383	1.00383	6.6811		1.00389	2.57661	1.00389	1.00389	1.00389	1.00389	1.00389	5.44694
	0.99706	0.99706	0.99706	0.99706	0.99706	0.99706	0.99706	6.72655		1.00398	1.00398	1.00398	1.00398	1.00398	1.00398	1.00398	6.39301
	0.996699	0.996699	0.996699	2.37192	0.996699	0.996699	0.996699	6.76578		2.39227	1.00025	1.00025	1.00025	1.00025	1.00025	1.00025	6.62097
	1.00057	1.00057	1.00057	1.00057	1.00057	1.00057	1.00057	5.03433		1.00381	1.00381	1.00381	3.25737	1.00381	1.00381	1.00381	6.12282
	0.998398	0.998398	0.998398	2.48798	0.998398	0.998398	0.998398	6.22685		1.00143	1.00143	1.00143	1.00143	1.00143	1.00143	1.00143	7.01683
	1.00933	1.00933	1.00933	1.00933	1.00933	1.00933	1.00933	6.28628		0.996836	0.996836	0.996836	0.996836	0.996836	0.996836	0.996836	6.27278
	1.0013	1.0013	1.0013	3.12813	1.0013	1.0013	1.0013	7.02895		2.09747	1.00902	1.00902	1.00902	1.00902	1.00902	1.00902	6.50319
	1.00081	1.00081	1.00081	1.00081	1.00081	1.00081	1.00081	5.26992		0.990685	0.990685	0.990685	0.990685	0.990685	0.990685	2.43783	5.51277
	1.00466	1.00466	1.00466	1.86622	1.00466	1.00466	1.00466	6.65823		1.00423	1.00423	1.00423	1.00423	1.00423	1.00423	1.00423	7.12603
	0.9997	0.9997	0.9997	0.9997	0.9997	0.9997	0.9997	6.77815		1.00171	1.00171	1.00171	2.71749	1.00171	1.00171	1.00171	6.64185
	2.47484	1.00024	1.00024	1.00024	1.00024	1.00024	1.00024	6.69564		1.00011	1.00011	1.00011	1.00011	1.00011	1.00011	1.00011	6.73634
	0.994636	0.994636	0.994636	0.994636	0.994636	0.994636	0.994636	6.81521		0.996943	0.996943	0.996943	2.09197	0.996943	0.996943	0.996943	6.46804
	2.1367	0.988535	0.988535	0.988535	0.988535	0.988535	0.988535	6.21485		0.998697	0.998697	0.998697	0.998697	0.998697	2.48669	0.998697	6.92475
	0.993964	0.993964	0.993964	0.993964	0.993964	0.993964	0.993964	6.81593		1.98273	1.00903	1.00903	1.00903	1.00903	1.00903	2.46658	6.54282
	1.00057	1.00057	1.00057	1.00057	1.00057	1.00057	1.00057	5.68823		0.999515	0.999515	0.999515	2.57984	0.999515	0.999515	0.999515	6.4644
	0.994834	0.994834	0.994834	0.994834	0.994834	0.994834	0.994834	5.09333		0.998078	0.998078	0.998078	0.998078	0.998078	0.998078	0.998078	5.51963
	1.00344	1.00344	1.00344	1.00344	1.00344	1.00344	1.00344	6.39979		0.995608	0.995608	0.995608	0.995608	0.995608	0.995608	0.995608	7.20156
	1.00363	1.00363	1.00363	2.66425	1.00363	1.00363	3.25756	5.82885		0.997522	2.02883	0.997522	0.997522	0.997522	0.997522	0.997522	5.97686
	1.00109	1.00109	1.00109	1.00109	1.00109	1.00109	1.00109	6.63266		2.17768	0.999579	0.999579	0.999579	0.999579	0.999579	0.999579	6.34708
	0.998992	0.998992	0.998992	0.998992	0.998992	0.998992	0.998992	6.25049		0.993211	0.993211	0.993211	3.30567	0.993211	0.993211	0.993211	5.46419
	2.56287	0.993172	0.993172	0.993172	0.993172	0.993172	0.993172	7.07675		2.21754	1.00571	1.00571	1.00571	1.00571	1.00571	2.74954	6.6879
	0.998455	0.998455	0.998455	0.998455	0.998455	0.998455	0.998455	6.58222		1.00049	1.00049	1.00049	2.27196	1.00049	1.00049	1.00049	6.06011
	0.997735	0.997735	0.997735	0.997735	0.997735	0.997735	0.997735	6.22229		1.00733	1.00733	1.00733	1.00733	1.00733	1.00733	1.00733	6.80536
	1.00332	1.00332	1.00332	2.62048	1.00332	1.00332	2.10837	6.21141		1.00495	1.00495	1.00495	1.00495	1.00495	1.00495	1.00495	6.62299
	1.00654	1.00654	1.00654	1.00654	1.00654	1.00654	1.00654	6.84798		1.00707	1.00707	1.00707	3.50631	1.00707	1.00707	1.00707	7.03392
	1.00251	1.00251	1.00251	1.00251	1.00251	1.00251	1.00251	6.43773		0.993321	0.993321	0.993321	0.993321	0.993321	0.993321	0.993321	6.54076
	0.994359	0.994359	0.994359	2.28307	0.994359	0.994359	0.994359	7.01929		1.0029	1.0029	1.0029	2.28687	1.0029	1.0029	1.0029	6.11181
	1.00835	1.00835	1.00835	1.00835	1.00835	1.00835	1.00835	6.75904		0.998191	0.998191	0.998191	0.998191	2.51329	0.998191	0.998191	6.9312
	1.00505	1.00505	1.00505	1.00505	1.00505	1.00505	1.00505	7.01504		0.999766	0.999766	0.999766	2.30883	0.999766	0.999766	2.30883	6.21895
	1.00112	1.00112	1.00112	1.00112	1.00112	1.00112	1.00112	6.51948		0.997003	0.997003	0.997003	0.997003	0.997003	0.997003	0.997003	6.88093
	0.988968	0.988968	0.988968	0.988968	0.988968	0.988968	0.988968	6.86541		1.00108	1.00108	1.00108	2.11457	1.00108	1.00108	1.00108	6.50803
	0.995227	0.995227	0.995227	0.995227	0.995227	0.995227	0.995227	5.7818		1.00047	1.00047	1.00047	1.00047	1.00047	1.00047	1.00047	5.79079
	0.999657	0.999657	0.999657	0.999657	0.999657	0.999657	0.999657	6.73713		0.989401	0.989401	0.989401	0.989401	0.989401	0.989401	0.989401	6.40909
	1.00381	1.00381	1.00381	1.00381	1.00381	1.00381	1.00381	7.02239		2.16733	1.00426	1.00426	1.00426	1.00426	1.00426	1.00426	6.40231
	0.9941	0.9941	0.9941	2.38521	0.9941	0.9941	0.9941	6.39412		1.00077	1.00077	1.00077	1.00077	1.00077	1.00077	1.00077	6.82405
	1.01606	1.01606	1.01606	1.01606	1.01606	1.01606	1.01606	6.75586		0.995141	0.995141	0.995141	2.06866	0.995141	0.995141	0.995141	6.13363
	0.987231	0.987231	0.987231	0.987231	0.987231	0.987231	0.987231	6.93208		0.994493	0.994493	0.994493	0.994493	0.994493	0.994493	0.994493	6.01177
	0.99882	0.99882	0.99882	0.99882	0.99882	0.99882	0.99882	6.6595		0.996549	0.996549	0.996549	0.996549	0.996549	0.996549	0.996549	6.49872
	0.998702	0.998702	0.998702	0.998702	0.998702	0.998702	0.998702	6.79602		0.992082	0.992082	0.992082	0.992082	0.992082	0.992082	0.992082	6.60483
	0.996683	0.996683	0.996683	0.996683	0.996683	0.996683	0.996683	6.81693		1.00069	1.00069	1.00069	2.89751	1.00069	1.00069	1.00069	6.53065
	0.998405	2.64434	0.998405	0.998405	0.998405	0.998405	0.998405	6.9865		1.00751	1.00751	1.00751	1.00751	1.00751	1.00751	1.00751	6.42196
	1.00371	1.00371	1.00371	1.00371	1.00371	1.00371	1.00371	6.7998		1.00096	1.00096	1.00096	1.00096	1.00096	1.00096	1.00096	6.41852
	0.995629	0.995629	0.995629	0.995629	0.995629	0.995629	0.995629	6.58537		1.00264	1.00264	1.00264	1.00264	1.00264	1.00264	1.00264	6.09771
	3.16024	0.989586	0.989586	0.989586	0.989586	0.989586	0.989586	6.47721		2.19212	2.19212	0.992584	2.19212	0.992584	0.992584	0.992584	6.20843
	1.00047	1.00047	1.00047	1.00047	1.00047	1.00047	1.00047	5.71737		0.992304	0.992304	0.992304	0.992304	0.992304	0.992304	0.992304	6.94685
	2.14086	0.999991	0.999991	2.14086	0.999991	0.999991	0.999991	6.67197		0.995518	0.995518	0.995518	0.995518	0.995518	0.995518	0.995518	6.21873
	0.999934	0.999934	0.999934	0.999934	0.999934	0.999934	0.999934	6.47562		1.00361	1.00361	1.00361	2.75862	1.00361	1.00361	2.75862	6.05644
	2.60704	1.00334	1.00334	1.00334	1.00334	1.00334	1.00334	6.46426		0.995577	0.995577	0.995577	2.14935	0.995577	0.995577	0.995577	6.05341
	0.999934	0.999934	0.999934	0.999934	0.999934	0.999934	0.999934	7.26623		1.00279	1.00279	1.00279	1.00279	1.00279	1.00279	1.00279	6.71737
	1.00388	1.00388	1.00388	1.00388	1.00388	1.00388	1.00388	6.52325		0.998906	0.998906	0.998906	0.998906	0.998906	0.998906	0.998906	6.65128
	0.989946	0.989946	0.989946	0.989946	0.989946	0.989946	0.989946	6.61409		1.00192	1.00192	1.00192	2.56846	1.00192	1.00192	2.06491	6.32815
	0.994359	0.994359	0.994359	0.994359	0.994359	0.994359	0.994359	6.71346		0.994804	0.994804	0.994804	0.994804	0.994804	0.994804	0.994804	6.17152
	1.00174	2.51629	1.00174	1.00174	1.00174	1.00174	1.00174	6.84556		0.995255	2.24963	0.995255	0.995255	0.995255	0.995255	0.995255	6.32537
	0.998236	0.998236	0.998236	0.998236	0.998236	0.998236	0.998236	4.30233		0.999479	0.999479	0.999479	0.999479	0.999479	0.999479	0.999479	6.96364
	1.00472	1.00472	1.00472	1.00472	1.00472	1.00472	2.38572	6.85274		0.998956	1.98883	0.998956	0.998956	0.998956	0.998956	0.998956	6.47008
	0.994976	0.994976	0.994976	0.994976	0.994976	0.994976	0.994976	6.18574		0.991056	0.991056	0.991056	0.991056	0.991056	0.991056	0.991056	6.43367
	1.00362	1.00362	1.00362	1.00362	1.00362	1.00362	1.00362	6.56344		1.00269	1.00269	1.00269	1.00269	1.00269	1.00269	1.00269	6.3156
	3.21041	0.996656	0.996656	0.996656	0.996656	0.996656	0.996656	6.56423		0.990252	0.990252	0.990252	0.990252	0.990252	0.990252	0.990252	7.01363
	1.67715	0.994435	0.994435	1.67715	1.67715	0.994435	0.994435	6.50297		0.997924	0.997924	0.997924	2.55953	0.997924	0.997924	0.997924	6.94181
	0.998286	0.998286	0.998286	2.40409	0.998286	0.998286	0.998286	6.86188		1.00028	2.11131	1.00028	1.00028	1.00028	1.00028	2.11131	6.44372
	1.00025	1.00025	1.00025	1.00025	1.00025	1.00025	1.00025	5.99636		0.99649	0.99649	0.99649	0.99649	0.99649	0.99649	0.99649	6.89629
	0.993862	0.993862	0.993862	2.66212	0.993862	0.993862	0.993862	6.09684		0.992981	0.992981	0.992981	0.992981	0.992981	0.992981	0.992981	6.52058
	0.99618	0.99618	0.99618	0.99618	0.99618	0.99618	0.99618	6.95428		2.18205	0.998006	0.998006	0.998006	0.998006	2.18205	0.998006	6.29905
	0.993769	0.993769	0.993769	0.993769	0.993769	0.993769	0.993769	6.04658		0.999448	2.2423	0.999448	0.999448	0.999448	0.999448	0.999448	6.38377
	1.00508	1.00508	1.00508	1.00508	1.00508	1.00508	1.00508	6.63431		0.99538	0.99538	0.99538	2.11094	0.99538	0.99538	0.99538	6.68704
	2.5282	1.00362	1.00362	1.00362	1.00362	1.00362	1.00362	6.3306		0.993214	0.993214	0.993214	0.993214	0.993214	0.993214	0.993214	6.32508
	0.994837	0.994837	0.994837	3.16583	0.994837	0.994837	0.994837	5.88548		0.994027	0.994027	0.994027	2.12613	0.994027	0.994027	0.994027	6.717
	1.00279	1.00279	2.59673	1.00279	1.00279	1.00279	1.00279	6.69055		0.997358	2.20456	0.997358	0.997358	2.20456	0.997358	2.20456	6.4686
	0.998722	0.998722	0.998722	2.11774	0.998722	0.998722	0.998722	6.22751		0.997737	0.997737	0.997737	0.997737	0.997737	0.997737	2.03032	6.25878
	2.43172	0.994433	0.994433	0.994433	0.994433	0.994433	0.994433	6.74861		1.0071	2.74088	1.0071	1.0071	1.0071	1.0071	1.0071	7.04873
	1.00211	1.00211	1.00211	2.74399	1.00211	1.00211	1.00211	7.05356		0.993572	0.993572	0.993572	0.993572	0.993572	0.993572	0.993572	6.18878
	0.998385	0.998385	0.998385	0.998385	0.998385	0.998385	0.998385	6.52155		1.00191	1.00191	1.00191	1.00191	1.00191	1.00191	1.00191	6.81005
	1.0044	1.0044	1.0044	1.0044	1.0044	1.0044	1.0044	6.47328		0.997913	0.997913	0.997913	2.29198	0.997913	0.997913	2.29198	6.4303
	0.999026	0.999026	0.999026	2.08396	0.999026	0.999026	0.999026	6.54304		1.00046	1.00046	1.00046	1.00046	1.00046	1.00046	1.00046	6.60222
	1.00594	1.00594	1.00594	1.00594	1.00594	1.00594	1.00594	6.58249		2.07517	2.07517	0.996682	0.996682	0.996682	0.996682	0.996682	6.37366
	0.997451	0.997451	0.997451	0.997451	0.997451	0.997451	0.997451	6.45174		1.00401	3.10492	1.00401	1.00401	1.00401	1.00401	2.5272	6.50487
	1.98339	1.0011	1.0011	1.0011	1.0011	1.0011	1.0011	6.0207		0.991485	0.991485	0.991485	0.991485	0.991485	0.991485	0.991485	6.63865
	1.00185	1.00185	1.00185	1.00185	1.00185	1.00185	1.00185	4.93613		1.00077	1.00077	1.00077	1.00077	1.00077	1.00077	1.00077	6.5695
	1.0014	1.0014	1.0014	2.64027	1.0014	1.0014	1.0014	6.43606		1.00013	1.00013	1.00013	1.00013	1.00013	1.00013	1.00013	7.21674
	1.00101	1.00101	1.00101	2.64145	1.87055	1.87055	1.87055	6.40073		2.13596	1.00528	1.00528	1.00528	1.00528	1.00528	1.00528	6.41407
	2.34167	0.999935	0.999935	2.34167	0.999935	0.999935	0.999935	6.696		2.19438	0.998878	0.998878	2.7235	0.998878	2.19438	0.998878	6.52937
	2.84224	0.999546	0.999546	0.999546	0.999546	0.999546	0.999546	7.27685		1.00248	1.00248	1.00248	1.00248	1.00248	1.00248	1.00248	6.77228
	1.00683	1.00683	1.00683	1.00683	1.00683	1.00683	1.00683	6.59692		1.002	1.002	1.002	1.002	1.002	1.002	1.002	6.61341
	1.00454	1.00454	1.00454	1.00454	1.00454	1.00454	1.00454	6.95994		0.996765	0.996765	0.996765	2.05274	0.996765	0.996765	0.996765	6.26514
	0.996951	0.996951	0.996951	3.14701	0.996951	0.996951	0.996951	6.82534		0.999581	0.999581	0.999581	2.19188	0.999581	0.999581	2.19188	6.30106
	2.07899	2.07899	1.00698	1.00698	1.00698	1.00698	1.00698	6.95586		0.999332	0.999332	0.999332	0.999332	0.999332	0.999332	0.999332	6.03951
	2.59217	1.00072	1.00072	1.00072	1.00072	1.00072	1.00072	6.74969		1.0056	1.0056	1.0056	1.0056	1.0056	1.0056	1.0056	5.80656
	1.75439	0.996797	0.996797	0.996797	0.996797	0.996797	0.996797	6.11821		2.40817	1.0012	1.0012	2.40817	1.0012	1.0012	1.0012	7.05688
	1.00085	1.86742	1.00085	1.86742	1.00085	1.00085	1.00085	6.7369		1.00145	1.00145	1.00145	1.00145	1.00145	1.00145	1.00145	6.53281
	0.999214	0.999214	0.999214	0.999214	0.999214	0.999214	0.999214	6.41362		1.01172	1.01172	1.01172	1.01172	1.01172	1.01172	1.01172	6.89471
	1.0005	1.0005	1.0005	1.0005	1.0005	1.0005	1.0005	6.46633		1.00208	1.00208	1.00208	1.00208	1.00208	1.00208	1.00208	6.65336
	0.995133	0.995133	0.995133	0.995133	0.995133	0.995133	0.995133	6.85958		1.00181	1.00181	1.00181	1.00181	1.00181	1.00181	1.00181	6.54876
	2.50329	2.50329	0.995901	0.995901	0.995901	0.995901	0.995901	6.53353		1.00266	1.00266	1.00266	1.00266	1.00266	1.00266	1.00266	6.74394
	1.00681	1.00681	1.00681	1.00681	1.00681	1.00681	1.00681	5.49316		1.00774	1.00774	1.00774	1.00774	1.00774	1.00774	1.00774	5.76573
	1.00481	1.00481	1.00481	1.00481	1.00481	1.00481	2.06805	6.62478		1.00481	1.00481	1.00481	1.00481	1.00481	1.00481	1.00481	6.00747
	2.4796	0.995581	0.995581	0.995581	0.995581	0.995581	0.995581	6.43154		1.00169	1.00169	1.00169	1.00169	1.00169	1.00169	1.00169	5.97437
	0.9955	0.9955	0.9955	0.9955	0.9955	0.9955	0.9955	7.01876		0.996945	0.996945	0.996945	0.996945	0.996945	0.996945	0.996945	6.08473
	1.00862	1.00862	1.00862	1.00862	1.00862	1.00862	1.00862	6.89406		3.11763	1.00179	1.00179	1.00179	1.00179	1.00179	1.00179	6.39495
	1.00955	1.00955	1.00955	1.00955	1.00955	1.00955	1.00955	6.74659		2.59433	1.00071	1.00071	1.00071	1.00071	1.00071	1.00071	6.97492
	0.996114	0.996114	0.996114	0.996114	0.996114	0.996114	0.996114	6.49394		0.990819	0.990819	0.990819	0.990819	0.990819	0.990819	0.990819	6.98407
	0.993488	0.993488	0.993488	0.993488	0.993488	0.993488	0.993488	6.91251		0.992295	0.992295	0.992295	2.51073	0.992295	0.992295	0.992295	6.63647
	1.01312	1.01312	1.01312	2.52822	1.01312	1.01312	1.01312	6.47394		0.991028	2.0699	0.991028	0.991028	0.991028	0.991028	2.91149	6.51822
	1.44845	1.44845	1.00115	1.00115	1.44845	1.00115	1.75641	6.61433		2.3768	1.00707	1.00707	1.00707	1.00707	2.3768	1.00707	6.76881
	2.31555	1.00093	1.00093	1.00093	1.00093	1.00093	1.00093	6.57095		1.00309	1.00309	1.00309	2.07308	1.00309	2.07308	1.00309	6.36721
	2.2048	1.00038	1.00038	1.00038	1.00038	1.00038	1.00038	6.02927		0.988248	0.988248	0.988248	0.988248	0.988248	0.988248	0.988248	5.98072
	1.00702	1.00702	1.00702	1.00702	1.00702	1.00702	1.00702	6.95589		1.00234	1.00234	1.00234	1.00234	1.00234	1.00234	1.00234	6.61399
	1.51309	0.999041	0.999041	0.999041	0.999041	0.999041	0.999041	6.83305		1.00032	1.00032	1.00032	1.00032	1.00032	1.00032	2.1764	6.42706
	1.0073	1.0073	1.0073	1.0073	2.54237	1.0073	1.0073	5.6417		0.998719	2.65025	0.998719	0.998719	0.998719	0.998719	0.998719	6.6306
	0.998897	0.998897	0.998897	0.998897	0.998897	0.998897	0.998897	5.77316		0.996277	0.996277	0.996277	0.996277	0.996277	0.996277	0.996277	5.68357
	1.00253	1.00253	1.00253	1.00253	1.00253	1.00253	1.00253	6.54457		2.48885	0.993655	0.993655	0.993655	0.993655	0.993655	0.993655	6.99106
	0.994833	0.994833	0.994833	0.994833	0.994833	0.994833	0.994833	4.825		1.00431	1.00431	1.00431	2.56711	1.00431	1.00431	1.00431	7.00726
	2.32551	1.00085	1.00085	1.00085	1.00085	1.00085	1.00085	6.43961		2.22202	0.997115	0.997115	2.22202	0.997115	0.997115	0.997115	6.84688
	1.006	1.006	1.006	1.006	1.006	1.006	2.21733	6.54057		0.999339	0.999339	0.999339	0.999339	0.999339	0.999339	0.999339	6.31077
	0.999183	0.999183	0.999183	0.999183	0.999183	0.999183	0.999183	6.39421		1.00293	1.00293	1.00293	1.00293	1.00293	2.2275	1.00293	6.7191
	1.00641	1.00641	1.00641	1.00641	1.00641	1.00641	1.00641	5.77241		1.00268	1.00268	1.00268	2.58162	1.00268	1.00268	1.00268	6.10631
	2.1248	1.01364	1.01364	1.01364	1.01364	1.01364	1.01364	6.32562		0.998033	0.998033	0.998033	0.998033	0.998033	0.998033	0.998033	6.5209
	1.00471	1.00471	1.00471	1.00471	1.00471	1.00471	1.00471	6.66757		0.997297	0.997297	0.997297	0.997297	0.997297	0.997297	0.997297	6.29104
	0.998757	3.06158	0.998757	0.998757	0.998757	0.998757	0.998757	7.17622		1.0013	1.0013	1.0013	1.0013	1.0013	1.0013	1.0013	6.36438
	1.00048	1.00048	1.00048	1.00048	1.00048	1.00048	1.00048	5.88398		0.994109	0.994109	0.994109	0.994109	0.994109	0.994109	0.994109	6.81382
	0.99783	0.99783	0.99783	0.99783	0.99783	0.99783	0.99783	6.89804		1.00153	1.00153	1.00153	1.00153	1.00153	1.00153	1.00153	6.40537
	1.01089	1.01089	1.01089	1.01089	1.01089	2.21124	1.01089	6.70839		1.00087	1.00087	1.00087	1.00087	1.00087	1.00087	1.00087	6.85536
	0.985206	0.985206	0.985206	0.985206	0.985206	0.985206	0.985206	6.23364		1.00125	1.00125	1.00125	2.8632	1.00125	1.00125	1.00125	6.43638
	1.0004	1.0004	1.0004	1.0004	1.0004	1.0004	1.0004	4.53071		2.23727	0.99861	0.99861	0.99861	0.99861	0.99861	0.99861	6.10586
	1.00055	1.00055	1.00055	1.00055	1.00055	1.00055	1.00055	6.82146		0.991376	0.991376	0.991376	0.991376	0.991376	0.991376	0.991376	6.91456
	1.00107	1.00107	1.00107	1.00107	1.00107	1.00107	1.00107	6.89832		3.20275	0.989966	0.989966	0.989966	0.989966	0.989966	0.989966	6.9254
	0.992211	0.992211	0.992211	0.992211	0.992211	0.992211	0.992211	5.97532		0.993541	0.993541	0.993541	0.993541	0.993541	0.993541	0.993541	6.59082
	1.00108	1.00108	1.00108	2.14238	1.00108	1.00108	1.00108	6.28447		1.00183	1.00183	1.00183	1.00183	1.00183	1.00183	1.00183	5.54822
	1.00094	1.00094	1.00094	1.00094	1.00094	1.00094	1.00094	7.175		2.58913	0.999239	0.999239	0.999239	0.999239	0.999239	0.999239	6.33615
	1.00629	1.00629	1.00629	1.00629	1.00629	1.00629	1.00629	6.60308		0.99633	0.99633	0.99633	0.99633	0.99633	0.99633	0.99633	6.95786
	1.00262	1.00262	1.00262	1.00262	1.00262	1.00262	1.00262	6.84665		2.32768	0.99609	0.99609	0.99609	0.99609	0.99609	0.99609	5.9202
	1.00558	1.00558	1.00558	2.73572	1.00558	1.00558	1.00558	6.36304		1.00276	1.00276	2.21907	1.00276	1.00276	1.00276	1.00276	6.17738
	0.995212	0.995212	0.995212	0.995212	0.995212	0.995212	0.995212	5.80988		0.991946	2.78454	0.991946	0.991946	0.991946	0.991946	0.991946	5.44728
	0.999378	0.999378	0.999378	0.999378	0.999378	0.999378	0.999378	6.42514		3.09185	1.00374	1.00374	1.00374	1.00374	1.00374	1.00374	6.4297
	1.00096	1.00096	1.00096	1.00096	1.00096	1.00096	1.00096	6.55163		1.00225	1.00225	1.00225	3.1281	1.00225	1.00225	1.00225	6.74192
	1.00136	1.00136	1.00136	1.00136	1.00136	1.00136	1.00136	6.28456		0.99565	0.99565	0.99565	0.99565	0.99565	0.99565	2.24823	6.16589
	0.996531	0.996531	0.996531	0.996531	0.996531	0.996531	0.996531	6.65469		0.999511	0.999511	0.999511	2.43386	0.999511	0.999511	0.999511	6.5843
	1.0074	1.0074	1.0074	1.0074	1.0074	2.14207	1.0074	6.4314		1.00447	1.00447	1.00447	2.52919	1.00447	1.00447	1.00447	6.72962
	0.996941	0.996941	0.996941	0.996941	0.996941	0.996941	0.996941	6.85993		1.00675	1.00675	1.00675	1.00675	1.00675	1.00675	1.00675	6.38492
	0.991928	0.991928	0.991928	0.991928	2.41232	0.991928	0.991928	6.6167		1.00744	1.00744	1.00744	2.13656	1.00744	1.00744	1.00744	6.2621
	1.00201	1.00201	1.00201	1.00201	1.00201	1.00201	1.00201	6.12041		1.00186	1.00186	1.00186	2.20366	1.00186	1.00186	1.00186	6.35063
	1.00332	1.00332	1.00332	1.00332	1.00332	1.00332	3.14926	6.56966		0.998928	0.998928	0.998928	0.998928	0.998928	0.998928	0.998928	6.18901
	1.00472	1.00472	1.00472	1.00472	1.00472	1.00472	1.00472	6.3758		1.00228	1.00228	1.00228	1.00228	1.00228	1.00228	1.00228	6.25828
	0.995269	0.995269	0.995269	3.76225	0.995269	0.995269	0.995269	6.00661		0.998709	2.56961	0.998709	0.998709	0.998709	0.998709	0.998709	6.65758
	0.998759	0.998759	0.998759	0.998759	0.998759	0.998759	1.62772	6.80389		0.994985	0.994985	0.994985	0.994985	0.994985	0.994985	0.994985	6.53117
	0.993358	0.993358	3.04369	0.993358	0.993358	0.993358	0.993358	6.5474		1.00422	1.00422	1.00422	1.00422	1.00422	1.00422	1.00422	6.72364
	1.00422	1.00422	1.00422	1.00422	1.00422	1.00422	1.00422	6.83997		1.00347	1.00347	1.00347	1.00347	1.00347	1.00347	1.00347	6.62797
	1.00174	1.00174	1.00174	2.33952	1.00174	1.00174	1.00174	5.93418		1.00631	1.00631	1.00631	1.00631	1.00631	1.00631	1.00631	4.85494
	1.00457	1.00457	1.00457	1.00457	1.00457	2.1542	1.00457	6.24452		1.00833	1.00833	1.00833	1.00833	1.00833	1.00833	1.00833	6.42242
	1.00304	1.00304	1.00304	1.00304	1.00304	1.00304	1.00304	5.26517		1.00736	1.00736	1.00736	2.71403	2.71403	1.00736	1.00736	6.44014
	2.43817	0.996962	0.996962	0.996962	0.996962	0.996962	0.996962	6.77641		1.00395	1.00395	1.00395	1.00395	1.00395	1.00395	1.00395	6.80077
	2.66273	1.0009	1.0009	1.0009	1.0009	1.0009	1.0009	6.64546		2.14842	0.999818	0.999818	0.999818	2.14842	0.999818	0.999818	6.06384
	0.990458	0.990458	0.990458	0.990458	0.990458	0.990458	0.990458	6.47493		0.999544	0.999544	0.999544	0.999544	0.999544	0.999544	0.999544	6.82469
	1.00251	1.00251	1.00251	1.00251	1.00251	1.00251	1.00251	6.31637		0.997936	0.997936	0.997936	2.20007	0.997936	0.997936	0.997936	6.43195
	1.00484	1.00484	1.00484	1.00484	1.00484	1.00484	1.00484	6.14239		0.996095	0.996095	0.996095	2.90979	0.996095	0.996095	0.996095	6.57532
	0.995621	0.995621	0.995621	2.41364	0.995621	0.995621	0.995621	6.44468		0.99805	0.99805	0.99805	0.99805	0.99805	0.99805	0.99805	6.83874
	0.98932	0.98932	0.98932	0.98932	0.98932	0.98932	0.98932	6.86771		1.00307	1.00307	1.00307	1.00307	2.10288	1.00307	1.00307	6.44728
	0.992386	0.992386	0.992386	0.992386	0.992386	0.992386	0.992386	6.32653		1.00192	1.00192	2.18112	2.70731	1.00192	1.00192	1.00192	6.28463
	0.994434	0.994434	0.994434	0.994434	0.994434	0.994434	0.994434	6.19219		0.993972	0.993972	0.993972	2.76116	0.993972	0.993972	0.993972	5.94822
	1.0062	2.17231	1.0062	1.0062	1.0062	1.0062	1.0062	6.16145		1.00599	1.00599	1.00599	1.00599	1.00599	1.00599	2.1614	5.74322
	1.00002	1.00002	1.00002	1.00002	2.34384	1.00002	1.00002	6.42802		1.00646	1.00646	1.00646	2.50326	1.00646	1.00646	1.00646	6.82754
	0.993811	0.993811	0.993811	0.993811	0.993811	0.993811	0.993811	6.41669		2.12533	1.00742	1.00742	2.63997	1.00742	1.00742	1.00742	6.66014
	2.14205	1.00278	1.00278	1.00278	1.00278	1.00278	1.00278	6.27233		0.993882	0.993882	0.993882	0.993882	0.993882	0.993882	0.993882	6.58293
	0.989084	0.989084	0.989084	0.989084	0.989084	0.989084	0.989084	6.88076		0.997934	0.997934	0.997934	0.997934	0.997934	0.997934	2.69946	6.95501
	0.998765	0.998765	0.998765	0.998765	0.998765	0.998765	0.998765	6.2798		0.997952	0.997952	0.997952	0.997952	0.997952	0.997952	2.80296	5.78861
	1.00556	1.00556	1.00556	1.00556	1.00556	1.00556	1.00556	6.76836		2.71577	0.997744	0.997744	2.18765	0.997744	0.997744	0.997744	6.64061
	0.998292	2.05012	0.998292	0.998292	0.998292	0.998292	0.998292	6.27948		0.997177	0.997177	0.997177	0.997177	0.997177	0.997177	2.2503	6.42921
	1.00653	1.00653	1.00653	1.00653	1.00653	1.00653	1.00653	6.86508		0.9972	0.9972	0.9972	0.9972	0.9972	0.9972	0.9972	5.52231
	1.00898	1.00898	1.00898	2.70212	1.00898	1.00898	1.00898	6.64556		0.995147	0.995147	0.995147	2.56559	0.995147	0.995147	0.995147	6.47182
	0.994161	0.994161	0.994161	0.994161	0.994161	0.994161	0.994161	6.74745		2.52009	0.997186	0.997186	0.997186	0.997186	0.997186	0.997186	6.60848
	0.994239	0.994239	0.994239	0.994239	0.994239	0.994239	0.994239	5.52313		0.99834	0.99834	2.62693	2.62693	0.99834	0.99834	0.99834	6.72925
	2.70136	0.995428	0.995428	0.995428	0.995428	0.995428	0.995428	6.92247		1.00097	1.00097	1.00097	1.00097	1.00097	1.00097	3.10156	6.27201
	1.00264	1.00264	1.00264	1.00264	1.00264	1.00264	1.00264	6.79209		1.00303	1.00303	1.00303	1.00303	1.00303	1.00303	1.00303	6.40447
	1.00418	1.00418	1.00418	1.00418	1.00418	1.00418	1.00418	6.86286		2.5845	1.00479	1.00479	1.00479	1.00479	1.00479	1.00479	6.68793
	1.00605	1.00605	1.00605	1.00605	1.00605	1.00605	1.00605	6.74735		0.995996	0.995996	0.995996	2.19911	0.995996	0.995996	0.995996	6.24179
	1.0065	1.0065	1.0065	1.0065	1.0065	1.0065	1.0065	6.83016		1.00021	1.00021	1.00021	1.00021	1.00021	1.00021	1.00021	6.98912
	1.00538	1.00538	1.00538	1.00538	1.00538	1.00538	1.00538	7.03504		1.01168	1.01168	1.01168	1.01168	2.16605	1.01168	1.01168	5.78481
	1.0047	1.0047	1.0047	1.0047	1.0047	1.0047	1.0047	6.76024		2.06692	0.997691	0.997691	0.997691	0.997691	0.997691	0.997691	6.28623
	1.00082	1.00082	1.00082	1.00082	1.00082	1.00082	1.00082	6.62639		2.45936	1.0037	1.0037	1.0037	1.0037	1.0037	1.0037	6.60419
	2.42603	0.995559	0.995559	0.995559	0.995559	0.995559	0.995559	6.72027		0.996508	0.996508	0.996508	3.2774	0.996508	0.996508	0.996508	6.29916
	0.996369	0.996369	0.996369	0.996369	0.996369	0.996369	0.996369	5.8169		1.00533	1.00533	1.00533	1.00533	1.00533	1.00533	2.06757	6.69025
	1.00204	2.6473	1.00204	1.00204	1.00204	1.00204	1.00204	5.96628		1.00273	1.00273	1.00273	1.00273	1.00273	1.00273	1.00273	6.14572
	1.00842	1.00842	1.00842	1.00842	1.00842	1.00842	1.00842	6.52416		0.995409	0.995409	0.995409	2.98945	0.995409	0.995409	0.995409	6.22719
	1.00853	1.00853	1.00853	1.00853	1.00853	1.00853	1.00853	6.69364		1.00513	1.00513	1.00513	1.00513	1.00513	1.00513	1.00513	6.63853
	0.990369	0.990369	0.990369	0.990369	0.990369	0.990369	0.990369	6.47868		1.00563	1.83179	1.00563	2.82014	1.00563	1.00563	1.00563	5.64773
	0.99583	0.99583	0.99583	0.99583	0.99583	0.99583	0.99583	6.53398		1.00441	1.00441	1.00441	2.09601	1.00441	1.00441	2.60543	6.57364
	1.0071	1.0071	1.0071	1.0071	1.0071	1.0071	1.0071	6.56721		0.98616	0.98616	0.98616	0.98616	0.98616	0.98616	2.29819	6.46599
	0.994679	0.994679	0.994679	0.994679	0.994679	0.994679	0.994679	6.37884		1.00072	1.00072	1.00072	2.76952	1.00072	1.00072	1.00072	6.91598
	0.991932	0.991932	0.991932	0.991932	0.991932	0.991932	0.991932	5.92092		1.0076	1.0076	1.0076	1.0076	1.0076	1.0076	1.0076	6.51053
	1.003	1.003	1.003	1.003	1.003	1.003	1.003	6.40868		0.999143	0.999143	0.999143	0.999143	0.999143	0.999143	0.999143	6.79076
	1.00866	1.00866	1.00866	1.00866	1.00866	1.00866	1.00866	6.63608		0.996709	0.996709	0.996709	0.996709	0.996709	0.996709	0.996709	6.64514
	1.00967	1.00967	1.00967	1.00967	1.00967	1.00967	1.00967	5.99352		0.999229	0.999229	0.999229	2.09717	0.999229	0.999229	0.999229	6.21859
	1.00266	1.00266	1.00266	1.00266	1.00266	1.00266	1.00266	6.73757		2.46502	0.988085	0.988085	0.988085	0.988085	0.988085	0.988085	6.86259
	1.0036	1.0036	1.0036	1.0036	1.0036	1.0036	1.0036	7.03111		0.994309	0.994309	0.994309	0.994309	0.994309	0.994309	0.994309	6.23692
	1.0028	1.0028	1.0028	1.0028	1.0028	1.0028	1.0028	5.95027		2.05774	2.05774	0.999564	0.999564	0.999564	0.999564	2.05774	6.46399
	0.99991	0.99991	0.99991	0.99991	0.99991	0.99991	0.99991	6.36044		1.00418	1.00418	1.00418	1.00418	1.00418	1.00418	1.00418	6.76096
	0.983141	0.983141	0.983141	0.983141	0.983141	0.983141	0.983141	6.42059		1.00106	1.00106	1.00106	1.00106	1.00106	1.00106	1.00106	6.35436
	1.0038	1.0038	1.0038	1.0038	1.0038	1.0038	1.0038	6.90995		1.00321	1.00321	1.00321	1.00321	1.00321	1.00321	2.5472	6.96354
	0.998044	0.998044	0.998044	0.998044	0.998044	0.998044	0.998044	6.84754		0.994839	0.994839	0.994839	0.994839	0.994839	0.994839	0.994839	6.3782
	1.00505	1.00505	1.00505	3.10975	1.00505	1.00505	1.00505	5.82112		1.00743	3.03643	1.00743	2.17125	1.00743	1.00743	1.00743	6.26798
	0.996865	0.996865	0.996865	0.996865	0.996865	0.996865	0.996865	6.64967		1.00595	1.00595	1.00595	1.00595	1.00595	1.00595	1.00595	6.19572
	0.991827	0.991827	0.991827	0.991827	0.991827	0.991827	0.991827	5.25326		1.00309	1.00309	1.00309	1.00309	1.00309	1.00309	1.00309	6.29649
	1.00623	1.00623	1.00623	1.00623	1.00623	1.00623	1.00623	6.60902		0.999135	0.999135	0.999135	0.999135	0.999135	0.999135	0.999135	6.59826
	1.00091	1.00091	1.00091	1.00091	1.00091	1.00091	1.00091	6.47248		1.00431	1.00431	1.00431	1.00431	1.00431	1.00431	1.00431	6.27087
	1.01748	1.01748	1.01748	1.01748	1.01748	1.01748	1.01748	6.14867		0.9969	2.01065	0.9969	0.9969	0.9969	0.9969	0.9969	6.41637
	1.00458	1.00458	1.00458	1.00458	1.00458	1.00458	1.00458	6.52393		0.995609	0.995609	0.995609	0.995609	0.995609	0.995609	0.995609	6.22162
	1.00524	1.00524	1.00524	1.00524	1.00524	1.00524	1.00524	6.61169		2.25189	0.988857	0.988857	2.25189	0.988857	0.988857	0.988857	6.54833
	1.00382	1.00382	1.00382	2.5093	1.00382	1.00382	1.00382	5.3164		1.00097	1.00097	1.00097	1.00097	1.00097	1.00097	1.00097	6.46104
	0.996983	0.996983	0.996983	0.996983	0.996983	0.996983	0.996983	6.50234		0.988437	2.08879	0.988437	0.988437	2.08879	0.988437	0.988437	6.17841
	0.998148	0.998148	0.998148	0.998148	0.998148	0.998148	2.07142	6.46944		0.999878	0.999878	0.999878	0.999878	0.999878	2.23871	0.999878	6.43359
	1.0053	1.0053	1.0053	1.0053	1.0053	1.0053	1.0053	6.49559		1.00221	1.00221	1.00221	1.00221	1.00221	1.00221	1.00221	6.40314
	1.00528	1.00528	1.00528	1.00528	1.00528	1.00528	1.00528	6.61684		1.00395	1.00395	1.00395	1.00395	1.00395	2.73199	1.00395	7.04966
	1.00291	1.00291	1.00291	1.00291	1.00291	1.00291	1.00291	6.44659		1.00511	1.00511	1.00511	1.00511	1.00511	1.00511	1.00511	6.04356
	0.995067	2.20739	0.995067	0.995067	0.995067	0.995067	0.995067	6.38065		1.00308	2.09996	1.00308	1.00308	1.00308	1.00308	1.00308	6.42544
	1.00842	1.00842	1.00842	1.00842	1.00842	1.00842	1.00842	5.77602		0.995702	0.995702	0.995702	0.995702	0.995702	0.995702	0.995702	6.62396
	0.993166	0.993166	0.993166	0.993166	0.993166	0.993166	0.993166	6.16732		2.15571	1.00445	1.00445	1.00445	1.00445	1.00445	1.00445	6.38535
	0.997834	0.997834	0.997834	0.997834	0.997834	0.997834	0.997834	6.38722		1.00032	1.00032	1.00032	1.00032	1.00032	1.00032	1.00032	5.95344
	1.01163	1.01163	1.01163	1.01163	1.01163	1.01163	1.01163	6.34828		0.990677	0.990677	0.990677	0.990677	0.990677	0.990677	0.990677	6.42645
	1.00262	1.00262	1.00262	1.00262	1.00262	1.00262	1.00262	6.56743		0.999434	0.999434	0.999434	0.999434	0.999434	0.999434	0.999434	6.35229
	1.00485	1.00485	1.00485	1.00485	1.00485	1.00485	1.00485	6.82111		0.991083	0.991083	0.991083	0.991083	0.991083	0.991083	0.991083	6.04026
	1.00188	1.00188	1.00188	1.00188	1.00188	1.00188	1.00188	6.35907		2.1702	0.994733	0.994733	0.994733	0.994733	0.994733	0.994733	6.37004
	0.99502	0.99502	0.99502	2.04071	0.99502	0.99502	0.99502	6.33987		0.996903	0.996903	0.996903	0.996903	0.996903	0.996903	0.996903	6.14279
	0.997013	0.997013	0.997013	0.997013	0.997013	0.997013	0.997013	6.61596		0.997065	0.997065	0.997065	2.3994	0.997065	0.997065	0.997065	5.95271
	1.00083	2.69651	1.00083	2.69651	1.00083	1.00083	1.00083	6.08356		1.00463	2.14928	1.00463	1.00463	1.00463	1.00463	1.00463	6.23732
	0.985358	2.13558	0.985358	0.985358	0.985358	0.985358	0.985358	6.38446		0.999673	0.999673	0.999673	0.999673	0.999673	0.999673	0.999673	6.2293
	0.99576	2.28049	0.99576	0.99576	0.99576	0.99576	0.99576	5.97079		0.995314	0.995314	0.995314	2.60668	0.995314	0.995314	0.995314	6.46577
	1.00399	1.00399	1.00399	1.00399	1.00399	1.00399	1.00399	6.73687		0.996831	2.31645	0.996831	0.996831	0.996831	0.996831	0.996831	6.24489
	0.998508	0.998508	0.998508	2.44046	0.998508	0.998508	0.998508	6.30278		0.997124	0.997124	0.997124	0.997124	0.997124	0.997124	0.997124	6.29794
	0.998582	0.998582	0.998582	3.48459	0.998582	0.998582	0.998582	6.27448		1.00094	1.00094	1.00094	1.00094	1.00094	1.00094	1.00094	6.73831
	1.00435	1.00435	1.00435	3.64308	1.00435	1.00435	1.00435	5.77469		2.39997	1.0027	1.0027	1.0027	1.0027	1.0027	1.0027	6.68368
	0.997278	0.997278	0.997278	0.997278	0.997278	0.997278	0.997278	6.26156		0.997896	0.997896	0.997896	0.997896	0.997896	0.997896	0.997896	6.5316
	1.00314	1.00314	1.00314	1.00314	1.00314	1.00314	1.00314	5.46294		0.998303	0.998303	0.998303	0.998303	0.998303	0.998303	0.998303	6.35771
	0.992888	0.992888	0.992888	0.992888	0.992888	0.992888	0.992888	5.99119		1.00259	1.00259	1.00259	1.00259	1.00259	1.00259	1.00259	7.08339
	0.993862	0.993862	0.993862	0.993862	0.993862	0.993862	0.993862	6.29839		0.995653	0.995653	0.995653	0.995653	0.995653	0.995653	0.995653	6.21896
	0.991629	0.991629	0.991629	0.991629	0.991629	0.991629	0.991629	6.58294		0.999197	0.999197	0.999197	2.43795	0.999197	0.999197	0.999197	6.18013
	1.00042	1.00042	1.00042	1.00042	1.00042	1.00042	1.00042	6.27837		0.999287	0.999287	0.999287	0.999287	0.999287	0.999287	0.999287	6.50697
	0.998969	0.998969	0.998969	0.998969	0.998969	0.998969	0.998969	6.77934		0.996174	0.996174	0.996174	0.996174	2.55333	0.996174	2.55333	6.59705
	1.00721	1.00721	1.00721	1.00721	1.00721	1.00721	1.00721	6.93894		2.12866	0.996701	0.996701	0.996701	0.996701	0.996701	0.996701	6.2878
	0.999791	0.999791	0.999791	0.999791	0.999791	0.999791	0.999791	7.18892		0.998463	0.998463	0.998463	0.998463	0.998463	0.998463	0.998463	6.97691
	1.00677	1.00677	1.00677	1.00677	1.00677	1.00677	1.00677	6.07568		0.99559	0.99559	0.99559	0.99559	0.99559	0.99559	0.99559	6.96074
	1.00973	1.00973	1.00973	2.42821	1.00973	1.00973	1.00973	6.34552		0.999523	0.999523	0.999523	0.999523	0.999523	0.999523	0.999523	6.89085
	0.997545	0.997545	0.997545	2.11456	0.997545	0.997545	1.70452	6.44543		0.99362	0.99362	0.99362	0.99362	0.99362	2.59195	0.99362	6.54429
	1.00194	1.00194	1.00194	1.00194	1.00194	1.00194	1.00194	7.1741		1.00188	1.00188	1.00188	1.00188	1.00188	1.00188	1.00188	6.74376
	0.995776	2.71099	0.995776	0.995776	0.995776	0.995776	2.71099	5.56755		0.997654	0.997654	0.997654	2.7257	0.997654	0.997654	0.997654	5.25248
	1.00369	1.00369	1.00369	1.00369	1.00369	1.00369	1.00369	6.60382		1.00399	1.00399	1.00399	1.00399	1.00399	1.00399	1.00399	6.8781
	0.994601	0.994601	0.994601	0.994601	0.994601	0.994601	0.994601	6.98255		1.00213	1.00213	1.00213	2.14532	1.00213	1.00213	1.00213	6.34094
	0.994868	2.16433	0.994868	0.994868	0.994868	0.994868	0.994868	5.95838		0.997439	0.997439	2.3278	0.997439	0.997439	0.997439	0.997439	6.62952
	2.42207	1.00144	1.00144	2.42207	1.00144	1.00144	1.00144	6.63779		2.9554	0.998262	0.998262	0.998262	0.998262	0.998262	0.998262	6.79513
	1.00045	1.00045	1.00045	1.00045	1.00045	1.00045	1.00045	6.26602		1.00305	1.00305	1.00305	1.00305	1.00305	1.00305	1.00305	7.10824
	1.00131	1.00131	1.00131	1.00131	1.00131	1.00131	1.00131	5.78527		1.00368	1.00368	1.00368	3.11186	1.00368	1.00368	1.00368	6.45242
	1.00035	1.00035	1.00035	1.00035	1.00035	1.00035	1.00035	6.32309		1.00238	1.00238	1.00238	1.00238	1.00238	1.00238	2.08693	6.14612
	0.997357	2.34475	0.997357	0.997357	0.997357	0.997357	0.997357	6.73832		1.00164	1.00164	1.00164	1.00164	1.00164	1.00164	1.00164	6.69898
	0.999349	0.999349	0.999349	0.999349	0.999349	0.999349	0.999349	6.43394		0.991094	0.991094	0.991094	0.991094	0.991094	0.991094	2.28883	6.29228
	1.0081	1.0081	1.0081	1.0081	1.0081	1.0081	2.07445	6.33944		1.0006	2.14935	1.0006	1.0006	1.0006	1.0006	1.0006	6.1804
	1.84296	0.999911	0.999911	0.999911	0.999911	0.999911	0.999911	6.42623		2.15236	0.992909	0.992909	0.992909	0.992909	0.992909	2.15236	6.18826
	2.73919	3.34104	0.993408	0.993408	0.993408	0.993408	0.993408	6.6939		1.00038	2.1838	1.00038	2.1838	1.00038	1.00038	1.00038	6.82509
	0.995777	0.995777	0.995777	0.995777	2.44942	0.995777	0.995777	6.46411		0.996696	0.996696	0.996696	0.996696	0.996696	0.996696	0.996696	7.17426
	0.994491	0.994491	0.994491	0.994491	0.994491	0.994491	0.994491	5.68526		0.999472	0.999472	0.999472	0.999472	0.999472	0.999472	0.999472	6.53631
	0.9955	1.98847	0.9955	1.98847	0.9955	0.9955	0.9955	6.27571		0.9941	0.9941	0.9941	0.9941	0.9941	0.9941	0.9941	6.65302
	0.993695	0.993695	0.993695	0.993695	0.993695	0.993695	0.993695	6.33448		0.999178	0.999178	0.999178	0.999178	0.999178	0.999178	0.999178	6.89061
	0.986871	0.986871	0.986871	2.29357	0.986871	0.986871	0.986871	5.74768		3.17687	1.0076	1.0076	1.0076	1.0076	1.0076	2.59192	6.87608
	1.00335	2.19229	1.00335	1.00335	1.00335	1.00335	1.00335	6.54258		1.00913	1.00913	1.00913	1.00913	1.00913	1.00913	1.00913	6.4442
	1.0033	1.0033	1.0033	1.0033	1.0033	1.0033	1.0033	6.37017		0.987557	0.987557	0.987557	0.987557	0.987557	0.987557	0.987557	6.8432
	0.998747	0.998747	0.998747	0.998747	0.998747	0.998747	0.998747	6.3139		2.51407	0.991728	0.991728	2.51407	0.991728	0.991728	2.51407	5.2775
	0.996381	0.996381	0.996381	2.12408	0.996381	0.996381	2.12408	6.19275		0.992896	0.992896	0.992896	0.992896	0.992896	0.992896	0.992896	6.17406
	0.995939	0.995939	0.995939	2.58428	0.995939	0.995939	0.995939	6.55684		0.993619	0.993619	0.993619	2.29135	0.993619	0.993619	0.993619	6.47629
	1.00199	1.00199	1.00199	1.00199	1.00199	1.00199	1.00199	6.9696		1.0104	1.0104	1.0104	1.0104	1.0104	1.0104	1.0104	6.26549
	2.33375	1.00113	1.00113	1.00113	1.00113	1.00113	1.00113	6.74027		2.94416	1.00508	1.00508	1.00508	1.00508	2.3854	1.00508	6.77169
	1.00211	1.00211	1.00211	1.00211	1.00211	1.00211	2.55455	6.5831		0.999452	0.999452	0.999452	0.999452	0.999452	0.999452	2.03414	6.48208
	1.00002	1.00002	1.00002	2.21268	1.00002	1.00002	1.00002	6.20899		1.00491	1.00491	1.00491	2.14418	1.00491	1.00491	1.00491	6.19485
	1.00309	1.00309	2.23363	1.00309	1.00309	1.00309	1.00309	6.1282		1.01131	1.01131	1.01131	2.69048	1.01131	1.01131	1.01131	6.79119
	1.00216	1.00216	1.00216	2.35954	1.00216	1.00216	1.00216	6.62998		1.00319	1.00319	1.00319	1.00319	1.00319	1.00319	2.00327	5.69697
	1.00279	1.00279	1.00279	1.00279	1.00279	1.00279	1.00279	6.57611		1.00888	1.00888	1.00888	1.00888	1.00888	1.00888	1.00888	6.61274
	1.00248	1.00248	1.00248	1.00248	1.00248	1.00248	1.00248	6.99418		0.994262	0.994262	0.994262	0.994262	0.994262	0.994262	0.994262	6.58176
	1.00831	2.34505	1.00831	2.89738	1.00831	1.00831	1.00831	6.42676		0.994603	0.994603	0.994603	0.994603	0.994603	2.18514	2.18514	6.27043
	0.994725	0.994725	0.994725	0.994725	0.994725	0.994725	0.994725	5.85467		1.00534	1.00534	1.00534	1.00534	1.00534	1.00534	1.00534	6.27226
	1.00754	1.00754	1.00754	1.00754	1.00754	1.00754	1.00754	7.01579		2.62357	1.00446	1.00446	1.00446	1.00446	1.00446	1.00446	6.65484
	0.998329	0.998329	0.998329	0.998329	0.998329	0.998329	0.998329	6.33053		1.00435	1.00435	1.00435	2.13517	1.00435	1.00435	1.00435	6.25052
	2.75886	0.999675	0.999675	0.999675	0.999675	0.999675	0.999675	6.89015		1.00243	1.00243	1.00243	1.00243	1.00243	1.00243	1.00243	6.89482
	1.00041	1.00041	1.00041	1.00041	1.00041	1.00041	1.00041	6.17135		0.997645	0.997645	0.997645	0.997645	0.997645	0.997645	0.997645	6.29802
	0.997759	2.82453	0.997759	0.997759	0.997759	0.997759	0.997759	5.55003		1.00475	1.00475	1.00475	1.00475	1.00475	1.00475	1.00475	6.56017
	0.987231	0.987231	0.987231	0.987231	0.987231	0.987231	0.987231	5.95016		1.00924	1.00924	1.00924	2.11254	1.00924	1.00924	1.00924	6.27892
	2.13944	2.13944	0.998435	0.998435	0.998435	0.998435	0.998435	6.42238		1.0062	1.0062	1.0062	1.0062	1.0062	1.0062	1.0062	5.97049
	1.00021	1.00021	1.00021	1.00021	1.00021	1.00021	1.00021	6.0573		0.993096	0.993096	0.993096	0.993096	0.993096	0.993096	0.993096	6.54085
	0.991311	0.991311	0.991311	2.20297	0.991311	0.991311	0.991311	6.1041		2.3077	1.00237	1.00237	3.20698	1.00237	1.00237	1.00237	6.65845
	1.00275	1.00275	1.00275	1.00275	1.00275	1.00275	1.00275	6.50404		1.00006	1.00006	1.00006	1.00006	1.00006	1.00006	1.00006	6.6744
	0.997014	0.997014	0.997014	0.997014	0.997014	0.997014	0.997014	7.00145		1.00044	1.00044	1.00044	2.62985	1.00044	1.00044	1.00044	6.5183
	2.20161	1.00724	1.00724	1.00724	1.00724	1.00724	1.00724	5.78111		2.04239	0.999088	0.999088	2.04239	0.999088	0.999088	2.04239	6.26721
	1.00132	1.00132	1.00132	2.64254	1.00132	1.00132	1.00132	6.34401		0.993672	0.993672	0.993672	0.993672	0.993672	0.993672	0.993672	6.24295
	0.996056	0.996056	0.996056	0.996056	0.996056	0.996056	0.996056	6.92671		1.00166	1.00166	1.00166	1.00166	1.00166	1.00166	1.00166	6.50279
	1.00084	1.00084	1.00084		1.00084	1.00084	1.00084	6.35878		1.00676	1.00676	1.00676		1.00676	1.00676	1.00676	6.776
	1.00129	1.00129	1.00129		1.00129	1.00129	1.00129	6.82563		1.00818	1.00818	1.00818		1.00818	1.00818	1.00818	6.51011
	1.00456	1.00456	1.00456		1.00456	1.00456	1.00456	6.70127		1.0024	1.0024	1.0024		1.0024	1.0024	1.0024	6.87482
	0.999216	0.999216	0.999216		0.999216	0.999216	0.999216	6.22723		0.996318	0.996318	0.996318		0.996318	0.996318	0.996318	6.85797
	0.989833	0.989833	0.989833		0.989833	0.989833	0.989833	6.62573		0.997085	0.997085	0.997085		0.997085	0.997085	0.997085	6.31294
	0.993502	0.993502	0.993502		0.993502	0.993502	0.993502	6.76567		0.996943	0.996943	0.996943		0.996943	0.996943	0.996943	6.77921
	0.995714	0.995714	0.995714		0.995714	0.995714	0.995714	6.42551		1.00302	1.00302	1.00302		1.00302	1.00302	1.00302	5.70073
	1.00213	1.00213	1.00213		1.00213	1.00213	1.00213	6.90792		2.7628	0.998821	0.998821		0.998821	0.998821	0.998821	7.05451
	0.998576	0.998576	0.998576		0.998576	0.998576	0.998576	6.41891		1.01452	1.01452	1.01452		1.01452	1.01452	1.01452	6.08585
	0.996928	0.996928	0.996928		0.996928	0.996928	0.996928	6.23891		0.998659	0.998659	0.998659		0.998659	0.998659	0.998659	6.82312
	0.995776	0.995776	0.995776		0.995776	0.995776	0.995776	7.15297		1.00074	1.00074	1.00074		1.00074	1.00074	1.00074	6.2584
	1.00077	1.00077	1.00077		1.00077	1.00077	1.00077	6.33855		0.998966	0.998966	0.998966		0.998966	0.998966	0.998966	6.21
	0.995743	0.995743	0.995743		2.72113	0.995743	0.995743	5.37086		0.996787	2.24866	0.996787		0.996787	0.996787	0.996787	5.94431
	0.99801	0.99801	0.99801		0.99801	0.99801	0.99801	5.72168		1.00424	1.00424	1.00424		1.00424	1.00424	2.59599	6.77821
	0.9953	2.42023	0.9953		0.9953	0.9953	0.9953	6.35451		0.997362	0.997362	0.997362		0.997362	0.997362	0.997362	6.41728
	0.993059	0.993059	0.993059		0.993059	0.993059	0.993059	4.87824		1.00001	1.00001	1.00001		2.31284	1.00001	1.00001	6.36083
	1.00478	1.00478	1.00478		1.00478	1.00478	1.00478	6.5879		0.998591	0.998591	0.998591		2.41922	0.998591	0.998591	6.57732
	0.993413	0.993413	0.993413		0.993413	0.993413	2.55116	5.87761		0.985858	0.985858	0.985858		0.985858	0.985858	0.985858	6.60642
	1.00037	1.00037	1.00037		2.31259	1.00037	1.00037	6.30798		1.00325	1.00325	1.00325		1.00325	1.00325	2.49845	6.65482
	0.997159	0.997159	0.997159		0.997159	0.997159	0.997159	6.62608		1.00079	1.00079	1.00079		1.00079	1.00079	1.00079	6.91485
	0.994708	0.994708	0.994708		0.994708	0.994708	0.994708	6.25395		0.995733	0.995733	0.995733		0.995733	0.995733	0.995733	6.25777
	1.0013	1.0013	1.0013		1.0013	1.0013	1.0013	6.73696		1.00682	1.00682	1.00682		1.00682	1.00682	2.42364	6.08402
	0.993686										0.993686	0.993686		0.993686	0.993686	0.993686	6.3584
	0.99111										0.99111	0.99111		0.99111	0.99111	0.99111	6.97788
	0.996565										2.69919	0.996565		0.996565	0.996565	0.996565	6.29853
	0.994078										0.994078	0.994078		0.994078	0.994078	0.994078	5.08592
	1.00395										1.00395	1.00395		1.00395	1.00395	1.00395	6.78422
	1.00043										1.00043	1.00043		1.00043	1.00043	1.00043	5.29272
	0.99815										0.99815	0.99815		0.99815	0.99815	0.99815	6.4701
	1.52024										1.00005	1.00005		1.00005	1.00005	1.00005	6.83937
	0.995245										0.995245	0.995245		0.995245	0.995245	0.995245	6.76106
	1.00091										1.00091	1.00091		1.00091	1.00091	1.00091	6.3623
	1.00095										1.00095	1.00095		2.54292	1.00095	1.00095	6.67506
	0.999641										0.999641	0.999641		0.999641	0.999641	0.999641	6.77338
	0.999986										0.999986	0.999986		0.999986	0.999986	0.999986	6.73108
	0.994459										2.51428	2.51428		0.994459	2.51428	0.994459	6.68963
	1.00468										1.00468	1.00468		1.00468	1.00468	1.00468	6.43835
	0.992571										0.992571	0.992571		0.992571	0.992571	0.992571	6.82534
	1.01114										1.01114	1.01114		1.01114	1.01114	1.01114	6.46572
	1.00812										1.00812	1.00812		1.00812	1.00812	1.00812	6.94482
	1.0026										1.0026	1.0026		1.0026	1.0026	1.0026	6.32824
	0.99324										2.06184	0.99324		0.99324	0.99324	0.99324	6.08982
	1.00213										1.00213	1.00213		1.00213	1.00213	2.30238	6.52091
	0.991684										0.991684	0.991684		2.36316	0.991684	0.991684	6.28025
	0.99865										0.99865	0.99865		0.99865	0.99865	0.99865	6.87289
	1.00395										1.00395	1.00395		1.00395	1.00395	1.00395	6.50955
	2.23818										1.0042	1.0042		1.0042	1.0042	1.0042	6.36471
	1.00016										2.4399	1.00016		1.00016	1.00016	1.00016	5.86603
	0.998809										0.998809	0.998809		0.998809	0.998809	0.998809	6.39353
	1.00132										1.00132	1.00132		1.00132	1.00132	2.10086	6.37335
	0.992041										0.992041	0.992041		0.992041	0.992041	0.992041	6.2273
	0.998119										0.998119	0.998119		0.998119	0.998119	0.998119	6.54647
	1.00906										1.00906	1.00906		1.00906	1.00906	1.00906	6.74843
	2.57011										0.99131	0.99131		0.99131	0.99131	0.99131	6.54772
	1.00815										1.00815	1.00815		1.00815	1.00815	1.00815	6.51826
	2.3275										1.00264	1.00264		1.00264	1.00264	1.00264	6.84167
	0.998198										0.998198	0.998198		0.998198	0.998198	0.998198	6.67607
	1.01119										1.01119	1.01119		1.01119	1.01119	2.41398	6.70981
	0.999799										0.999799	0.999799		0.999799	0.999799	0.999799	6.55227
	1.00947										1.00947	1.00947		1.00947	1.00947	1.00947	6.47616
	1.00012										1.00012	1.00012		2.36898	1.00012	1.00012	5.66836
	1.00277										1.00277	1.00277		1.00277	1.00277	1.00277	6.5312
	0.997128										2.69136	0.997128		0.997128	0.997128	0.997128	6.5177
	2.09691										0.995358	0.995358		0.995358	0.995358	0.995358	6.33247
	0.989998										0.989998	0.989998		0.989998	0.989998	0.989998	6.59915
	0.99689										0.99689	0.99689		0.99689	0.99689	0.99689	6.11234
	2.22617										1.00364	1.00364		1.00364	1.00364	1.00364	6.22656
	0.994489										0.994489	0.994489		0.994489	0.994489	0.994489	6.604
	0.994203										0.994203	0.994203		0.994203	0.994203	0.994203	6.85421
	0.997805										0.997805	0.997805		0.997805	0.997805	0.997805	6.27635
	1.0008										1.0008	1.0008		1.0008	1.0008	1.0008	6.29888
	2.56092										0.997527	0.997527		0.997527	0.997527	0.997527	7.05566
	2.15115										1.00606	1.00606		1.00606	1.00606	1.00606	6.56777
	1.00146										1.00146	1.00146		1.00146	1.00146	2.92392	6.64057
	0.99982										0.99982	0.99982		0.99982	0.99982	0.99982	6.14454
	0.994487										0.994487	0.994487		0.994487	0.994487	0.994487	6.48122
	2.35227										0.995322	0.995322		0.995322	0.995322	0.995322	6.17116
	1.0023										1.0023	1.0023		1.0023	1.0023	1.0023	6.32664
	0.998338										0.998338	0.998338		0.998338	0.998338	0.998338	6.44611
	2.60528										1.00553	1.00553		1.00553	1.00553	1.00553	6.55028
	0.991832										0.991832	0.991832		0.991832	0.991832	0.991832	6.36066
	1.00168										1.00168	1.00168		1.00168	1.00168	1.00168	6.35536
	0.997377										0.997377	0.997377		0.997377	0.997377	2.15473	6.40685
	1.00732										1.00732	1.00732		1.00732	1.00732	2.96411	6.47953
	1.00214										1.00214	1.00214		1.00214	1.00214	1.00214	6.37444
	2.40254										0.994874	0.994874		0.994874	0.994874	0.994874	6.82531
	0.99346										0.99346	0.99346		0.99346	0.99346	2.11123	6.44689
	1.00115										1.00115	1.00115		1.00115	1.00115	1.00115	6.50174
	0.998465										0.998465	0.998465		0.998465	0.998465	0.998465	6.71523
	0.999581										0.999581	0.999581		0.999581	0.999581	2.9961	5.69255
	0.999171										0.999171	0.999171		0.999171	0.999171	0.999171	6.06272
	2.42581										1.00328	1.00328		1.00328	1.00328	1.00328	6.58451
	0.994626										0.994626	0.994626		0.994626	0.994626	0.994626	6.93188
	2.33237										1.01735	1.01735		1.01735	1.01735	1.01735	6.19977
	2.84215										1.00147	1.00147		1.00147	1.00147	1.00147	6.565
	0.997318										0.997318	0.997318		0.997318	0.997318	0.997318	6.83928
	0.999276										0.999276	0.999276		0.999276	0.999276	0.999276	7.1029
	3.00078										1.00271	1.00271		1.00271	2.14213	1.00271	6.42433
	1.00317										1.00317	1.00317		1.00317	1.00317	1.00317	6.47216
	0.991126										0.991126	0.991126		0.991126	0.991126	0.991126	5.8745
	0.989669										0.989669	0.989669		0.989669	3.18476	2.59719	6.75872
	0.99955										0.99955	0.99955		0.99955	0.99955	0.99955	6.5789
	1.00418										1.00418	1.00418		1.00418	1.00418	1.00418	6.48009
	1.00083										1.00083	1.00083		1.00083	1.00083	1.00083	6.41472
	1.00513										1.00513	1.00513		1.00513	1.00513	1.00513	5.8502
	2.17748										1.00202	1.00202		1.00202	1.00202	1.00202	6.40795
	1.00206										1.00206	1.00206		1.00206	1.00206	1.00206	6.77104
	1.0084										3.27696	1.0084		1.0084	1.0084	1.0084	5.3213
	2.43985										0.994689	0.994689		0.994689	0.994689	0.994689	6.7386
	0.996044										0.996044	0.996044		0.996044	0.996044	0.996044	6.87803
	1.00194										1.00194	1.00194		1.00194	1.00194	1.00194	5.8205
	1.00127										1.00127	1.00127		1.00127	1.00127	1.00127	5.63266
	0.989064										0.989064	2.43126		0.989064	0.989064	0.989064	6.72911
	1.00269										1.00269	1.00269		1.00269	1.00269	1.00269	6.22201
	2.54864										0.993551	0.993551		0.993551	0.993551	0.993551	7.1258
	2.19422										0.993872	0.993872		0.993872	0.993872	0.993872	6.39438
	2.26931										1.00864	1.00864		1.00864	1.00864	1.00864	6.58417
	1.0058										1.0058	1.0058		1.0058	1.0058	1.0058	6.37028
	0.996259										0.996259	0.996259		0.996259	0.996259	0.996259	6.11345
	1.00833										1.00833	2.50703		1.00833	1.00833	1.00833	6.20132
	0.997352										2.11679	0.997352		0.997352	0.997352	0.997352	6.47071
	1.00514										1.00514	1.00514		1.00514	1.00514	1.00514	6.6534
	1.00688										1.00688	1.00688		1.00688	1.00688	1.00688	7.09018
	1.00666										1.00666	1.00666		1.00666	1.00666	1.00666	6.23412
	1.00627										1.00627	1.00627		1.00627	1.00627	1.00627	6.92029
	0.998563										0.998563	0.998563		0.998563	0.998563	0.998563	5.90253
	2.18273										0.997266	0.997266		0.997266	0.997266	0.997266	6.14136
	1.00627										1.00627	1.00627		1.00627	1.00627	1.00627	6.87773
	2.12608										0.999641	0.999641		0.999641	0.999641	0.999641	6.14679
	0.996588										0.996588	0.996588		0.996588	0.996588	0.996588	6.54531
	0.994875										0.994875	0.994875		0.994875	0.994875	2.8792	6.58933
	1.00651										1.00651	1.00651		1.00651	2.09041	1.00651	5.85972
	1.00379										1.00379	1.00379		1.00379	1.00379	1.00379	7.17031
	1.0074										1.0074	1.0074		1.0074	1.0074	1.0074	6.05702
	0.996902										0.996902	0.996902		0.996902	0.996902	0.996902	7.21811
	1.0013										1.0013	1.0013		1.0013	1.0013	1.0013	6.22534
	0.994567										0.994567	0.994567		0.994567	0.994567	0.994567	6.92754
	1.00043										1.00043	1.00043		1.00043	1.00043	1.00043	6.35662
	0.995769										0.995769	0.995769		0.995769	0.995769	0.995769	6.27591
	1.00194										1.00194	1.00194		1.00194	1.00194	2.28554	6.73507
	0.999812										0.999812	0.999812		0.999812	0.999812	0.999812	6.61281
	1.00723										1.00723	1.00723		1.00723	1.00723	1.00723	6.27376
	1.00159										1.00159	1.00159		2.25257	2.25257	1.00159	6.22485
	2.13841										0.99798	0.99798		0.99798	0.99798	0.99798	6.1777
	0.991299										0.991299	0.991299		0.991299	0.991299	0.991299	6.17795
	2.21656										2.21656	0.997736		0.997736	0.997736	0.997736	6.37065
	0.99707										0.99707	0.99707		0.99707	0.99707	0.99707	6.6599
	1.00574										2.22272	1.00574		1.00574	1.00574	1.00574	5.95622
	1.00229										2.33265	1.00229		1.00229	1.00229	1.00229	6.23565
	0.997061										0.997061	0.997061		0.997061	0.997061	0.997061	6.79373
	1.00114										1.00114	1.00114		1.00114	1.00114	1.00114	6.36582
	1.00067										1.00067	1.00067		1.00067	1.00067	1.00067	6.78505
	1.00165										1.00165	1.00165		1.00165	1.00165	1.00165	6.46952
	2.09806										0.998512	0.998512		0.998512	0.998512	0.998512	5.85971
	1.00592										2.60206	1.00592		1.00592	1.00592	1.00592	6.65575
	2.09071										1.00655	1.00655		1.00655	1.00655	2.59861	6.2681
	1.92487										0.994148	0.994148		0.994148	0.994148	0.994148	6.52128
	1.00498										2.25188	1.00498		1.00498	1.00498	1.00498	6.58965
	0.996265										0.996265	0.996265		0.996265	0.996265	2.18521	6.35933
	1.00111										1.00111	1.00111		1.00111	1.00111	1.00111	6.2833
	1.005										1.005	1.005		1.005	1.005	1.005	5.71153
	1.00247										1.00247	2.10135		1.00247	2.10135	1.00247	6.80499
	0.999958										0.999958	0.999958		0.999958	0.999958	0.999958	6.40923
	1.00048										1.00048	1.00048		1.00048	1.00048	2.13386	6.53678
	1.01125										1.01125	1.01125		1.01125	1.01125	2.02849	6.32955
	2.82915										1.00718	1.00718		1.00718	1.00718	1.00718	6.46371
	1.00005										1.00005	1.00005		1.00005	1.00005	1.00005	6.80878
	0.998396										2.72987	0.998396		0.998396	0.998396	0.998396	6.12452
	3.26953										1.00921	1.00921		1.00921	1.00921	2.36041	6.70849
	1.00045										1.00045	1.00045		1.00045	1.00045	1.00045	6.8597
	1.00201										1.00201	1.00201		1.00201	1.00201	1.00201	7.00434
	1.00655										1.00655	1.00655		1.00655	1.00655	1.00655	6.79407
	0.996934										0.996934	0.996934		0.996934	0.996934	0.996934	6.11845
	2.4378										0.997823	0.997823		0.997823	0.997823	0.997823	6.58997
	0.998089										0.998089	0.998089		0.998089	0.998089	0.998089	6.18983
	1.00086										2.02812	1.00086		1.00086	1.00086	1.00086	5.60239
	0.987917										0.987917	0.987917		0.987917	0.987917	0.987917	6.5721
	2.15661										2.15661	0.997909		0.997909	0.997909	0.997909	6.26241
	1.00354										1.00354	1.00354		1.00354	1.00354	1.00354	6.18593
	1.00156										1.00156	1.00156		1.00156	1.00156	1.00156	6.1784
	1.00175										1.00175	1.00175		1.00175	2.57689	1.00175	6.56097
	1.70024										0.992066	0.992066		0.992066	0.992066	0.992066	6.52712
	1.00108										1.00108	1.00108		1.00108	1.00108	1.00108	6.45635
	0.999426										2.20762	0.999426		0.999426	0.999426	0.999426	6.00262
	1.0001										1.0001	1.0001		1.0001	1.0001	1.0001	5.5946
	1.00446										2.22683	1.00446		1.00446	1.00446	2.22683	6.33712
	1.00724										1.00724	1.00724		1.00724	1.00724	1.00724	6.21512
	0.99874										0.99874	0.99874		0.99874	0.99874	0.99874	6.48601
	0.997013										0.997013	0.997013		0.997013	0.997013	0.997013	6.55333
	2.03521										0.998761	0.998761		0.998761	0.998761	0.998761	6.77075
	1.00387										1.00387	1.00387		1.00387	1.00387	1.00387	6.59494
	0.999407										0.999407	0.999407		0.999407	0.999407	0.999407	6.82506
	0.997912										0.997912	0.997912		0.997912	0.997912	0.997912	6.47214
	0.999738										0.999738	0.999738		0.999738	0.999738	0.999738	5.24917
	1.00677										1.00677	1.00677		1.00677	1.00677	1.00677	6.09616
	0.995397										0.995397	0.995397		0.995397	0.995397	2.1231	6.11986
	0.998446										0.998446	0.998446		0.998446	0.998446	0.998446	6.20603
	0.994721										0.994721	0.994721		0.994721	0.994721	2.06635	6.68095
	1.01119										2.55954	1.01119		1.01119	1.01119	1.01119	6.69339
	0.997635										0.997635	0.997635		0.997635	0.997635	0.997635	6.90907
	1.00453										1.00453	1.00453		1.00453	1.00453	1.00453	6.90343
	1.00019										2.35287	1.00019		1.00019	1.00019	1.00019	6.51213
	0.999123										0.999123	0.999123		0.999123	0.999123	0.999123	5.52496
	0.998192										0.998192	0.998192		0.998192	0.998192	0.998192	6.18904
	0.995982										0.995982	0.995982		0.995982	0.995982	0.995982	6.56197
	1.00671										1.00671	1.00671		1.00671	1.00671	1.00671	6.83536
	1.00313										1.00313	1.00313		1.00313	3.75854	1.00313	6.0969
	1.00016										1.00016	1.00016		1.00016	1.00016	1.00016	7.11676
	0.994525										0.994525	0.994525		0.994525	0.994525	0.994525	6.20397
	0.997568										2.22639	0.997568		0.997568	0.997568	0.997568	6.16258
	1.00477										1.00477	1.00477		1.00477	1.00477	1.00477	5.74212
	0.995027										0.995027	0.995027		0.995027	0.995027	0.995027	7.40858
	0.997141										0.997141	0.997141		0.997141	0.997141	0.997141	6.97692
	1.00392										1.00392	1.00392		1.00392	1.00392	1.00392	6.84228
	1.00191										1.00191	1.00191		1.00191	1.00191	1.00191	6.25285
	0.997										0.997	0.997		0.997	0.997	0.997	6.66685
	1.00826										1.00826	1.00826		1.00826	1.00826	1.00826	6.41221
	2.14589										0.994046	0.994046		0.994046	0.994046	0.994046	6.31422
	1.00708										1.00708	1.00708		1.00708	1.00708	2.38274	6.54976
	2.0757										2.0757	1.00407		1.00407	1.00407	1.00407	6.62294
	0.989512										0.989512	0.989512		0.989512	0.989512	2.42643	6.29521
	1.0016										2.51311	1.0016		1.0016	1.0016	1.0016	5.73845
	2.12735										1.00401	1.00401		1.00401	1.00401	2.64305	6.46567
	0.996042										0.996042	0.996042		0.996042	0.996042	0.996042	6.20491
	0.999947										0.999947	0.999947		0.999947	0.999947	0.999947	7.04726
	0.991882										0.991882	0.991882		0.991882	1.96018	1.96018	6.40702
	0.995462										0.995462	0.995462		0.995462	0.995462	0.995462	6.42325
	1.00068										1.00068	1.00068		1.00068	1.00068	1.00068	5.99068
	2.73092										1.00136	1.00136		1.00136	2.73092	1.00136	6.66629
	2.09492										0.999632	0.999632		0.999632	0.999632	0.999632	6.52012
	2.5312										0.996128	0.996128		0.996128	0.996128	0.996128	6.89648
	1.00297										1.00297	1.00297		1.00297	1.00297	1.00297	6.24643
	1.00664										2.12289	1.00664		1.00664	1.00664	1.00664	6.45782
	0.996996										2.08479	0.996996		0.996996	0.996996	0.996996	5.99812
	1.00028										1.00028	1.00028		1.00028	1.00028	1.00028	6.20354
	2.15951										0.997345	0.997345		0.997345	2.68257	0.997345	6.8435
	0.999596										0.999596	0.999596		0.999596	0.999596	0.999596	6.6936
	1.0008										1.0008	1.0008		1.0008	1.0008	1.0008	6.21977
	0.999489										0.999489	0.999489		0.999489	0.999489	0.999489	6.33282
	0.998226										0.998226	0.998226		0.998226	0.998226	0.998226	6.56642
	0.997644										0.997644	0.997644		0.997644	0.997644	0.997644	6.36424
	2.19954										1.00017	1.00017		1.00017	1.00017	1.00017	6.46027
	0.998996										0.998996	0.998996		0.998996	0.998996	0.998996	6.38661
	0.997278										2.63016	0.997278		0.997278	0.997278	0.997278	6.89289
	2.57369										1.00189	1.00189		1.00189	1.00189	1.00189	6.54951
	2.58234										1.00202	1.00202		1.00202	1.00202	2.58234	5.69321
	1.00085										1.00085	1.00085		1.00085	1.00085	1.00085	6.24566
	2.09538										0.994495	0.994495		0.994495	0.994495	0.994495	6.77554
	1.00201										1.00201	1.00201		1.00201	1.00201	1.00201	6.30135
	1.00213										1.00213	1.00213		1.00213	1.00213	1.00213	6.54788
	0.998584										0.998584	0.998584		0.998584	0.998584	0.998584	7.1563
	1.00277										2.16674	1.00277		1.00277	1.00277	1.00277	6.18011
	1.00632										1.00632	1.00632		1.00632	1.00632	1.00632	7.00091
	1.00164										1.00164	1.00164		1.00164	1.00164	1.00164	6.41953
	1.00383										1.00383	1.00383		1.00383	1.00383	1.00383	6.75746
	1.00641										2.14829	1.00641		1.00641	1.00641	1.00641	6.34331
	1.00829										1.00829	1.00829		1.00829	1.00829	1.00829	6.31453
	0.997596										2.58438	0.997596		0.997596	0.997596	2.07737	6.43738
	2.62523										0.997961	0.997961		0.997961	0.997961	0.997961	6.71386
	2.84239										0.998355	0.998355		0.998355	0.998355	0.998355	6.94947
	1.00551										1.00551	1.00551		1.00551	1.00551	1.00551	6.79699
	1.00291										2.15151	1.00291		1.00291	1.00291	1.00291	6.56149
	2.61872										1.00479	1.00479		1.00479	1.00479	2.10715	6.10412
	3.01921										1.00151	1.00151		1.00151	1.00151	1.00151	6.58162
	2.14131										0.998558	0.998558		0.998558	0.998558	2.14131	6.36705
	0.992719										0.992719	0.992719		0.992719	0.992719	0.992719	6.43224
	0.991477										0.991477	0.991477		0.991477	0.991477	0.991477	6.81439
	1.01006										1.01006	1.01006		1.01006	1.01006	1.01006	6.6228
	1.00002										1.00002	1.00002		1.00002	1.00002	1.00002	6.57657
	1.00279										1.00279	1.00279		1.00279	1.00279	1.00279	6.31498
	1.00347										1.00347	1.00347		1.00347	1.00347	1.00347	6.77479
	1.00723										1.00723	1.00723		1.00723	1.00723	1.00723	6.59745
	1.00317										1.00317	1.00317		1.00317	1.00317	1.00317	6.62184
	1.00013										1.00013	1.00013		1.00013	1.00013	1.00013	7.07227
	1.99137										1.00371	1.00371		1.00371	1.00371	1.99137	6.29267
	1.00174										1.00174	1.00174		1.00174	1.00174	1.00174	6.13657
	0.996857										0.996857	0.996857		0.996857	0.996857	0.996857	6.49612
	1.00479										2.60565	2.60565		1.00479	1.00479	1.00479	6.86055
	1.00082										1.00082	1.00082		1.00082	1.00082	1.00082	7.01567
	0.999826										0.999826	0.999826		0.999826	0.999826	0.999826	6.88803
	0.995396										0.995396	0.995396		0.995396	0.995396	0.995396	6.63096
	1.00574										1.00574	1.00574		1.00574	1.00574	1.00574	6.42087
	0.998051										0.998051	0.998051		0.998051	0.998051	2.70768	6.46358
	0.999504										0.999504	0.999504		0.999504	0.999504	0.999504	6.17466
	0.99986										0.99986	1.40853		0.99986	0.99986	1.92192	6.38469
	0.999715										0.999715	0.999715		0.999715	2.19009	0.999715	6.63513
	1.00278										1.00278	1.00278		1.00278	1.00278	1.00278	6.72562
	1.00451										1.00451	1.00451		1.00451	1.00451	1.00451	6.9978
	1.49217										1.00268	1.00268		1.00268	1.00268	1.00268	7.02698
	0.992644										0.992644	0.992644		0.992644	0.992644	0.992644	6.40472
	0.987953										0.987953	0.987953		0.987953	0.987953	0.987953	6.23289
	0.998175										0.998175	0.998175		0.998175	2.19143	0.998175	6.28952
	0.999094										0.999094	0.999094		0.999094	0.999094	0.999094	7.03807
	2.82602										0.999255	0.999255		0.999255	0.999255	0.999255	7.42287
	0.993036										0.993036	0.993036		0.993036	0.993036	0.993036	6.61463
	0.996603										0.996603	0.996603		0.996603	0.996603	0.996603	6.43103
	0.990904										0.990904	0.990904		0.990904	0.990904	0.990904	6.34132
	1.01319										2.34499	1.01319		1.01319	1.01319	2.34499	6.31317
	2.57651										1.00273	1.00273		1.00273	1.00273	1.00273	6.53028
	0.999969										0.999969	0.999969		0.999969	0.999969	0.999969	6.97245
	0.990549										0.990549	0.990549		0.990549	0.990549	0.990549	6.72703
	0.998666										0.998666	0.998666		0.998666	2.37699	0.998666	6.817
	1.0041										1.0041	1.0041		1.0041	1.0041	1.0041	6.28537
	2.7804										1.00389	1.00389		1.00389	1.00389	1.00389	6.68439
	1.00227										2.77067	1.00227		1.00227	1.00227	1.00227	6.68137
	1.00705										1.00705	1.00705		1.00705	1.00705	1.00705	7.01001
	0.990945										0.990945	0.990945		0.990945	0.990945	0.990945	6.36071
	2.16379										0.994488	0.994488		0.994488	0.994488	0.994488	6.29669
	0.999904										0.999904	0.999904		0.999904	0.999904	0.999904	6.64785
	1.00075										1.00075	1.00075		1.00075	1.00075	1.00075	6.57769
	0.997338										0.997338	0.997338		0.997338	0.997338	2.05392	6.43514
	1.00599										1.00599	1.00599		1.00599	1.00599	1.00599	5.95061
	0.989787										0.989787	0.989787		0.989787	0.989787	0.989787	7.03558
	0.994928										0.994928	0.994928		0.994928	0.994928	0.994928	6.40911
	1.00802										1.00802	1.00802		2.16046	1.00802	1.00802	6.29678
	1.00446										1.00446	1.00446		1.00446	1.00446	1.00446	6.47886
	0.992411										0.992411	0.992411		0.992411	0.992411	0.992411	6.36391
	1.00412										1.00412	1.00412		1.00412	1.00412	1.00412	6.38265
	2.22032										1.00183	1.00183		1.00183	1.00183	1.00183	6.00369
	0.993345										0.993345	0.993345		0.993345	0.993345	0.993345	6.81441
	1.0018										1.0018	1.0018		1.0018	1.0018	2.13633	6.56438
	1.00446										1.00446	1.00446		1.00446	1.00446	1.00446	6.85201
	0.995025										0.995025	0.995025		0.995025	0.995025	0.995025	6.56949
	1.0026										1.0026	1.0026		1.0026	1.0026	1.0026	6.48251
	2.25668										0.993821	0.993821		0.993821	0.993821	0.993821	5.67123
	1.00265										1.00265	1.00265		1.00265	1.00265	1.00265	6.42963
	0.995085										2.03684	0.995085		0.995085	0.995085	0.995085	6.06235
	0.998121										0.998121	0.998121		0.998121	0.998121	0.998121	6.47913
	0.994791										0.994791	0.994791		0.994791	0.994791	0.994791	5.65863
	2.4589										1.00349	1.00349		1.00349	1.00349	1.00349	7.03981
	0.999278										0.999278	2.45042		0.999278	0.999278	0.999278	6.19633
	1.00249										1.00249	1.00249		1.00249	1.00249	1.00249	6.98115
	1.00309										1.00309	1.00309		1.00309	1.00309	1.00309	5.84925
	0.999977										0.999977	0.999977		0.999977	0.999977	0.999977	6.59228
	0.999544										0.999544	0.999544		0.999544	0.999544	0.999544	6.22976
	2.01452										1.002	1.002		1.002	1.002	1.002	6.23187
	1.00294										1.00294	1.00294		1.00294	1.00294	1.00294	6.40955
	0.999916										0.999916	0.999916		0.999916	0.999916	0.999916	6.37966
	1.00209										1.00209	1.00209		1.00209	1.00209	1.00209	7.31967
	1.004										1.004	1.004		1.004	1.004	1.004	6.87455
	1.0034										1.0034	1.0034		1.0034	1.0034	2.04078	6.58375
	1.00655										1.00655	1.00655		1.00655	1.00655	1.00655	6.40268
	0.990544										0.990544	0.990544		0.990544	0.990544	0.990544	5.69999
	1.00172										1.00172	1.00172		1.00172	1.00172	1.00172	6.52915
	2.53613										1.00077	1.00077		1.00077	1.00077	1.00077	7.13992
	0.996168										0.996168	0.996168		0.996168	0.996168	0.996168	6.77195
	0.996235										2.07511	0.996235		0.996235	0.996235	2.07511	6.41765
	1.00262										1.00262	1.00262		1.00262	1.00262	1.00262	6.41232
	0.998223										0.998223	0.998223		0.998223	0.998223	0.998223	6.78919
	0.998699										0.998699	0.998699		0.998699	0.998699	0.998699	6.24068
	1.00254										1.00254	1.00254		1.00254	1.00254	1.00254	6.50447
	1.00572										1.00572	1.00572		1.00572	2.78631	1.00572	6.4129
	1.01033										1.01033	1.01033		1.01033	2.11986	1.01033	6.62873
	1.00385										1.00385	1.00385		1.00385	1.00385	1.00385	6.77902
	1.01001										1.01001	1.01001		1.01001	1.01001	2.17006	6.19403
	1.00636										1.00636	1.00636		1.00636	1.00636	1.00636	5.48066
	1.00167										1.00167	1.00167		1.00167	1.00167	1.00167	6.52281
	2.30777										1.00127	1.00127		1.00127	1.00127	1.00127	6.64951
	1.00965										1.00965	1.00965		1.00965	1.00965	1.00965	6.39414
	0.994935										0.994935	0.994935		0.994935	0.994935	0.994935	5.90441
	1.00032										1.00032	1.00032		2.58742	1.00032	1.00032	6.45723
	1.00096										1.00096	1.00096		1.00096	1.00096	2.17519	6.49175
	2.08372										2.59391	0.9883		0.9883	0.9883	0.9883	6.33539
	0.998241										0.998241	0.998241		0.998241	0.998241	0.998241	6.45469
	1.00173										1.00173	1.00173		1.00173	1.00173	1.00173	6.41117
	0.985855										0.985855	0.985855		0.985855	0.985855	0.985855	6.85499
	1.00184										1.00184	1.00184		1.00184	1.00184	1.00184	6.13852
	0.998573										2.59659	0.998573		0.998573	0.998573	0.998573	5.63837
	1.00221										1.00221	1.00221		1.00221	1.00221	2.13006	6.52203
	1.00359										1.00359	1.00359		1.00359	1.00359	1.00359	6.66977
	1.00712										1.00712	1.00712		1.00712	1.00712	1.00712	5.98225
	0.991573										0.991573	0.991573		0.991573	0.991573	0.991573	6.21087
	1.00021										1.00021	1.00021		1.00021	1.00021	1.00021	6.41961
	2.17915										0.996835	0.996835		0.996835	0.996835	0.996835	6.17542
	1.00015										1.00015	1.00015		1.00015	1.00015	1.00015	6.51862
	0.999354										1.96765	0.999354		0.999354	0.999354	0.999354	6.10132
	0.994121										0.994121	0.994121		0.994121	0.994121	0.994121	6.2397
	0.990966										0.990966	0.990966		0.990966	0.990966	0.990966	6.06561
	1.0106										1.0106	1.0106		1.0106	1.0106	1.0106	6.13595
	0.993378										0.993378	0.993378		0.993378	0.993378	0.993378	6.67607
	2.063										1.00138	1.00138		1.00138	1.00138	1.00138	6.37058
	0.994456										0.994456	0.994456		0.994456	0.994456	0.994456	6.86481
	1.00754										1.00754	1.00754		1.00754	1.00754	1.00754	6.05978
	0.991164										0.991164	0.991164		0.991164	0.991164	0.991164	7.00548
	0.995557										0.995557	0.995557		0.995557	0.995557	0.995557	6.85721
	0.993905										0.993905	0.993905		0.993905	0.993905	0.993905	7.08302
	2.08949										2.08949	1.00025		1.00025	2.08949	1.00025	6.24892
	0.997546										0.997546	0.997546		0.997546	0.997546	0.997546	7.11904
	2.66363										1.01193	1.01193		1.01193	1.01193	1.01193	7.15341
	2.0917										0.999978	0.999978		0.999978	0.999978	0.999978	6.19917
	1.00666										1.00666	1.00666		1.00666	1.00666	1.00666	5.90724
	1.0041										1.0041	1.0041		2.2526	1.0041	1.0041	6.37343
	1.00343										1.00343	1.00343		1.00343	1.00343	1.00343	6.57176
	1.00258										1.00258	1.00258		1.00258	1.00258	1.00258	7.15545
	1.00137										1.00137	1.00137		1.00137	1.00137	1.00137	6.48675
	0.996433										0.996433	0.996433		0.996433	0.996433	0.996433	7.07396
	0.998285										0.998285	0.998285		0.998285	0.998285	0.998285	6.63021
	1.00234										1.00234	1.00234		1.00234	1.00234	1.00234	6.56606
	1.92813										0.987621	0.987621		0.987621	0.987621	0.987621	6.94779
	0.990723										0.990723	0.990723		0.990723	0.990723	0.990723	6.50959
	0.997897										0.997897	0.997897		0.997897	0.997897	0.997897	6.43033
	0.99067										0.99067	0.99067		0.99067	0.99067	0.99067	6.38226
	1.00057										1.00057	1.00057		1.00057	1.00057	1.00057	7.05856
	1.00235										1.00235	1.00235		1.00235	2.78356	1.00235	6.28053
	1.00442										1.00442	1.00442		1.00442	1.00442	1.00442	6.80956
	1.00557										1.00557	1.00557		1.00557	1.00557	1.00557	6.53159
	1.00283										1.00283	1.00283		1.00283	1.00283	1.00283	6.12808
	1.00273										1.00273	1.00273		1.00273	1.00273	2.0834	7.05569
	1.0012										1.0012	1.0012		1.0012	1.0012	1.0012	6.27037
	1.00017										1.00017	1.00017		1.00017	1.00017	2.42151	6.73345
	0.99596										0.99596	0.99596		0.99596	0.99596	2.11359	6.43141
	1.01114										1.01114	1.01114		1.01114	1.01114	1.01114	6.87429
	0.996037										0.996037	0.996037		0.996037	0.996037	0.996037	6.21608
	2.55248										1.00849	1.00849		1.00849	1.00849	1.00849	6.87945
	1.00469										1.00469	1.00469		1.00469	1.00469	2.20261	5.49223
	1.01018										1.01018	1.01018		1.01018	1.01018	1.01018	6.27555
	2.19803										1.00366	1.00366		1.00366	1.00366	1.00366	6.38512
	2.21673										0.997901	0.997901		0.997901	0.997901	0.997901	6.33707
	0.998451										0.998451	0.998451		0.998451	0.998451	0.998451	6.58695
	0.993197										0.993197	2.03412		0.993197	0.993197	0.993197	6.33072
	1.00519										1.00519	1.00519		1.00519	1.00519	1.00519	6.965
	1.00023										1.00023	1.00023		1.00023	1.00023	1.00023	7.25038
	0.999711										0.999711	2.21553		0.999711	0.999711	0.999711	6.23865
	1.00038										2.15401	1.00038		1.00038	1.00038	1.00038	6.38473
	0.996832										0.996832	0.996832		0.996832	0.996832	0.996832	6.33138
	0.997883										0.997883	0.997883		0.997883	0.997883	0.997883	7.00094
	2.3632										1.00388	1.00388		1.00388	1.00388	1.00388	6.21496
	2.13032										1.00655	2.13032		1.00655	2.6461	1.00655	6.25333
	1.00029										1.00029	1.00029		1.00029	1.00029	1.00029	6.46235
	1.00123										1.00123	1.00123		1.00123	1.00123	1.00123	7.14515
	1.00116										2.68496	1.00116		1.00116	1.00116	1.00116	5.8547
	1.00094										1.00094	1.00094		1.00094	1.00094	1.00094	6.25321
	0.998791										0.998791	0.998791		0.998791	0.998791	0.998791	6.61377
	1.00286										1.00286	1.00286		1.00286	1.00286	1.00286	6.66524
	1.00353										1.00353	1.00353		1.00353	1.00353	1.00353	6.774
	1.00102										1.00102	1.00102		2.74778	1.00102	1.00102	6.46244
	1.00276										2.76075	1.00276		1.00276	1.00276	1.00276	6.91804
	0.997156										0.997156	0.997156		0.997156	0.997156	0.997156	6.9879
	1.00096										1.00096	1.00096		1.00096	1.00096	2.27968	6.2215
	1.00311										1.00311	1.00311		1.00311	1.00311	1.00311	4.89925
	0.999464										2.69588	0.999464		0.999464	0.999464	0.999464	5.79746
	0.99938										0.99938	0.99938		0.99938	0.99938	0.99938	6.47088
	0.997675										0.997675	0.997675		0.997675	0.997675	0.997675	6.32456
	1.00287										1.00287	1.00287		1.00287	1.00287	1.00287	6.48355
	1.00127										1.00127	1.00127		1.00127	1.00127	1.00127	6.58366
	1.01336										1.01336	1.01336		1.01336	1.01336	1.01336	6.59648
	0.999328										2.32257	0.999328		0.999328	0.999328	0.999328	6.89092
	1.00056										1.00056	1.00056		1.00056	1.00056	1.00056	6.1164
	0.99495										0.99495	0.99495		0.99495	0.99495	0.99495	6.58499
	1.00444										1.00444	1.00444		1.00444	1.00444	1.00444	6.09484
	0.998464										2.33624	0.998464		0.998464	0.998464	0.998464	7.00413
	1.00067										1.00067	1.00067		1.00067	1.00067	1.00067	7.11415
	2.13285										1.00473	1.00473		1.00473	1.00473	1.00473	6.33166
	1.00763										1.00763	1.00763		1.00763	1.00763	1.00763	6.67502
	2.28729										0.998763	0.998763		0.998763	0.998763	0.998763	6.42353
	0.998217										0.998217	0.998217		0.998217	0.998217	0.998217	6.44804
	1.00104										1.00104	1.00104		1.00104	1.00104	1.00104	6.97917
	1.00605										1.00605	1.00605		1.00605	1.00605	1.00605	6.95485
	3.53792										1.00058	1.00058		1.00058	1.00058	1.00058	6.95465
	1.00096										1.00096	1.00096		1.00096	1.00096	1.00096	6.16143
	1.00393										1.00393	1.00393		1.00393	1.00393	1.00393	6.41009
	1.0037										1.0037	1.0037		1.0037	1.0037	1.0037	6.18172
	1.00543										1.00543	1.00543		1.00543	1.00543	1.00543	6.32098
	0.990236										0.990236	0.990236		0.990236	0.990236	0.990236	6.14912
	0.994088										0.994088	0.994088		0.994088	0.994088	0.994088	6.84638
	0.994097										0.994097	0.994097		0.994097	0.994097	0.994097	6.04475
	1.00188										2.29962	1.00188		1.00188	1.00188	1.00188	6.06447
	0.993216										0.993216	0.993216		0.993216	0.993216	0.993216	6.62997
	2.06135										0.998857	0.998857		0.998857	2.56479	0.998857	6.72201
	2.82192										1.00212	1.00212		1.00212	1.00212	1.00212	6.67391
	1.0097										2.0696	1.0097		1.0097	1.0097	1.0097	5.60559
	0.998795										0.998795	0.998795		0.998795	0.998795	0.998795	7.10289
	2.23855										0.999895	0.999895		0.999895	0.999895	0.999895	6.37835
	2.55304										1.00118	1.00118		1.00118	1.00118	1.00118	5.72508
	0.997023										0.997023	0.997023		2.0541	0.997023	0.997023	6.14389
	0.984002										0.984002	0.984002		0.984002	0.984002	0.984002	6.70991
	1.00756										1.00756	1.00756		1.00756	1.00756	1.00756	6.74644
	0.998282										0.998282	0.998282		0.998282	0.998282	0.998282	6.43361
	0.996415										0.996415	2.1117		0.996415	0.996415	0.996415	6.24155
	1.00144										1.00144	1.00144		1.00144	1.00144	1.99925	6.34809
	0.996913										0.996913	0.996913		0.996913	0.996913	0.996913	6.45853
	2.4468										1.0046	1.0046		1.0046	1.0046	1.0046	6.38638
	2.23085										0.997729	0.997729		0.997729	0.997729	0.997729	6.22253
	1.00428										1.00428	1.00428		1.00428	1.00428	1.00428	6.73402
	0.998832										0.998832	2.57064		0.998832	0.998832	0.998832	6.00812
	0.995108										0.995108	0.995108		0.995108	0.995108	0.995108	6.19949
	1.00369										1.00369	1.00369		1.00369	1.00369	2.08372	5.93873
	1.01221										1.01221	1.01221		2.41362	1.01221	1.01221	6.79744
	0.995038										0.995038	0.995038		0.995038	0.995038	0.995038	6.89663
	2.17559										0.997796	0.997796		0.997796	0.997796	0.997796	6.21961
	0.994153										0.994153	0.994153		0.994153	0.994153	0.994153	6.89941
	1.00796										1.00796	1.00796		1.00796	1.00796	1.00796	6.48123
	1.00064										1.00064	1.00064		1.00064	1.00064	1.00064	5.9799
	0.988365										0.988365	0.988365		0.988365	0.988365	0.988365	6.26508
	0.989016										2.32102	0.989016		0.989016	2.32102	0.989016	6.28228
	1.0047										1.0047	1.0047		1.0047	1.0047	1.0047	6.86382
	1.0015										1.0015	1.0015		1.0015	1.0015	1.0015	6.21478
	2.77065										0.99005	0.99005		0.99005	0.99005	0.99005	5.81303
	0.993979										0.993979	0.993979		0.993979	0.993979	0.993979	6.4481
	3.32934										1.00199	1.00199		1.00199	1.00199	1.00199	6.40924
	1.00022										1.00022	1.00022		1.00022	1.00022	1.00022	6.921
	0.990669										0.990669	0.990669		0.990669	0.990669	0.990669	6.76964
	1.00376										1.00376	1.00376		1.00376	1.00376	1.00376	6.51569
	0.997872										0.997872	0.997872		0.997872	0.997872	0.997872	6.9816
	1.00622										1.00622	1.00622		1.00622	1.00622	1.00622	6.22824
	1.00225										1.00225	1.00225		1.00225	1.00225	1.00225	7.3333
	1.00591										1.00591	1.00591		1.00591	1.00591	1.00591	6.82267
	2.59946										0.99018	0.99018		0.99018	2.08866	0.99018	6.09593
	1.00373										2.22256	1.00373		1.00373	1.00373	1.00373	6.70385
	1.00526										1.00526	1.00526		1.00526	1.00526	1.00526	6.85191
	1.00262										1.00262	1.00262		1.00262	1.00262	1.00262	5.84238
	0.994422										0.994422	0.994422		0.994422	0.994422	0.994422	6.03571
	0.999761										0.999761	0.999761		0.999761	0.999761	2.62376	6.83795
	0.990415										0.990415	0.990415		0.990415	0.990415	0.990415	6.12099
	0.997141										0.997141	0.997141		0.997141	0.997141	0.997141	6.41486
	0.996259										0.996259	0.996259		0.996259	0.996259	0.996259	6.40274
	1.00173										1.00173	1.00173		1.00173	1.00173	1.00173	6.39273
	1.01082										1.01082	1.01082		1.01082	1.01082	2.45971	6.92215
	1.00168										1.00168	1.00168		1.00168	1.00168	1.00168	6.40716
	0.997911										0.997911	0.997911		0.997911	0.997911	0.997911	5.89864
	1.00462										1.00462	1.00462		1.00462	1.00462	1.00462	6.53748
	1.00383										1.00383	1.00383		1.00383	1.00383	1.00383	6.77776
	1.00124										1.00124	2.20289		1.00124	1.00124	1.00124	6.59388
	0.996714										0.996714	0.996714		0.996714	0.996714	0.996714	6.86438
	1.00292										2.26504	1.00292		1.00292	1.00292	1.00292	6.62725
	1.00345										1.00345	1.00345		1.00345	1.00345	1.00345	6.80282
	2.09135										1.00146	1.00146		1.00146	1.00146	1.00146	6.3683
	1.00962										1.00962	1.00962		1.00962	2.40164	1.00962	7.03094
	1.01153										1.01153	1.01153		1.01153	1.01153	1.83011	5.82093
	0.995054										0.995054	0.995054		0.995054	0.995054	0.995054	6.47954
	1.00201										1.00201	1.00201		1.00201	1.00201	1.00201	7.2179
	0.993838										0.993838	0.993838		0.993838	0.993838	0.993838	6.72514
	0.997277										0.997277	0.997277		0.997277	0.997277	0.997277	6.34645
	0.997827										0.997827	0.997827		0.997827	0.997827	0.997827	6.96941
	0.999296										0.999296	0.999296		0.999296	0.999296	0.999296	7.04994
	1.00879										1.00879	1.00879		1.00879	2.57518	1.00879	6.3531
	2.25454										0.995849	0.995849		0.995849	0.995849	0.995849	6.46793
	1.00257										1.00257	1.00257		1.00257	1.00257	1.00257	6.46111
	1.00394										1.00394	1.00394		1.00394	1.00394	2.19863	6.32022
	1.00121										1.00121	1.00121		1.00121	1.00121	1.00121	6.36861
	1.0028										1.0028	1.0028		1.0028	1.0028	1.0028	6.46541
	2.69901										0.996748	0.996748		0.996748	0.996748	0.996748	6.70579
	0.997708										0.997708	0.997708		0.997708	0.997708	0.997708	6.25826
	2.20627										0.996598	0.996598		0.996598	0.996598	0.996598	5.986
	0.989038										0.989038	0.989038		0.989038	0.989038	2.14103	6.09802
	1.00313										1.00313	1.00313		1.00313	1.00313	1.00313	6.90471
	0.997923										0.997923	0.997923		0.997923	0.997923	0.997923	6.99657
	0.999118										0.999118	0.999118		0.999118	0.999118	0.999118	6.92636
	1.00333										1.00333	1.00333		1.00333	1.00333	1.00333	6.15437
	1.00025										1.00025	1.00025		1.00025	1.00025	1.00025	6.37759
	0.999443										0.999443	0.999443		0.999443	0.999443	0.999443	5.92932
	0.997354										0.997354	0.997354		0.997354	0.997354	0.997354	7.06813
	1.00808										1.00808	1.00808		1.00808	1.00808	1.00808	6.13922
	1.0007										1.0007	1.0007		1.0007	1.0007	1.0007	5.60063
	1.0006										2.56999	1.0006		1.0006	1.0006	1.0006	6.78232
	2.59806										2.08996	1.0049		1.0049	1.0049	2.08996	6.18312
	1.0019										1.0019	1.0019		1.0019	1.0019	1.0019	5.57428
	0.995599										0.995599	0.995599		0.995599	0.995599	0.995599	6.16759
	0.997968										0.997968	0.997968		0.997968	0.997968	0.997968	6.44045
	0.996114										0.996114	0.996114		0.996114	0.996114	0.996114	7.20537
	0.991582										0.991582	0.991582		0.991582	0.991582	0.991582	6.38225
	0.999165										0.999165	0.999165		0.999165	0.999165	0.999165	6.05594
	1.00297										2.18482	1.00297		1.00297	1.00297	1.00297	6.44781
	0.997409										0.997409	0.997409		0.997409	0.997409	0.997409	7.27433
	1.00221										1.00221	1.00221		1.00221	1.00221	1.00221	6.58349
	1.00378										1.00378	1.00378		1.00378	1.00378	2.23949	6.01368
	0.999435										0.999435	0.999435		0.999435	0.999435	0.999435	6.1121
	0.997627										2.68357	0.997627		0.997627	0.997627	0.997627	6.90025
	1.99279										0.996489	0.996489		0.996489	0.996489	0.996489	5.85721
	0.998603										0.998603	0.998603		0.998603	0.998603	0.998603	7.06615
	1.00782										1.00782	1.00782		1.00782	1.00782	1.00782	6.40607
	2.57408										1.00046	1.00046		1.00046	1.00046	1.00046	6.48905
	0.997689										0.997689	0.997689		0.997689	0.997689	0.997689	5.48689
	0.997748										0.997748	0.997748		0.997748	0.997748	0.997748	6.48707
	1.00037										1.00037	1.00037		1.00037	1.00037	1.00037	6.83768
	1.00066										1.00066	1.00066		1.00066	1.00066	1.00066	6.36955
	1.00673										1.00673	1.00673		1.00673	1.00673	1.00673	6.11971
	0.997883										0.997883	0.997883		0.997883	0.997883	0.997883	6.07512
	1.00488										1.00488	1.00488		1.00488	1.00488	1.00488	6.28849
	0.996845										0.996845	0.996845		0.996845	0.996845	2.46037	6.95334
	1.0011										1.0011	1.0011		1.0011	1.0011	1.0011	6.4806
	0.998272										0.998272	0.998272		0.998272	0.998272	2.15968	6.50675
	1.00503										1.00503	1.00503		1.00503	1.00503	1.00503	6.7407
	2.68068										1.00699	1.00699		1.00699	1.00699	1.00699	6.3896
	1.00768										1.00768	1.00768		1.00768	1.00768	1.00768	6.97498
	1.00342										1.00342	1.00342		1.00342	2.58836	1.00342	6.59683
	0.997473										2.0892	0.997473		0.997473	0.997473	0.997473	5.99114
	0.999379										0.999379	0.999379		0.999379	0.999379	0.999379	6.15204
	1.00151										1.00151	1.00151		1.00151	1.00151	1.00151	6.72741
	0.989563										0.989563	0.989563		0.989563	0.989563	0.989563	6.35604
	1.0071										1.0071	1.0071		1.0071	1.0071	1.0071	5.83082
	0.994655										0.994655	0.994655		0.994655	0.994655	0.994655	6.10001
	0.997703										0.997703	0.997703		0.997703	0.997703	0.997703	6.27203
	1.00666										1.00666	1.00666		1.00666	1.00666	1.00666	6.68226
	1.00205										2.84832	1.00205		1.00205	1.00205	1.00205	7.18948
	1.00236										1.00236	1.00236		1.00236	2.18862	1.00236	6.36157
	0.996252										0.996252	0.996252		0.996252	0.996252	0.996252	6.64371
	0.991992										0.991992	0.991992		0.991992	0.991992	0.991992	6.71751
	0.996043										0.996043	0.996043		0.996043	0.996043	0.996043	5.87071
	1.00251										1.00251	1.00251		1.00251	1.00251	1.00251	6.81465
	1.00359										1.00359	1.00359		1.00359	1.00359	1.00359	7.1559
	1.00022										1.00022	1.00022		1.00022	1.00022	1.00022	7.03022
	0.998029										0.998029	0.998029		0.998029	0.998029	2.37347	6.68068
	1.0019										1.0019	1.0019		1.0019	1.0019	1.0019	5.84872
	0.996888										0.996888	0.996888		0.996888	0.996888	0.996888	6.40036
	2.28975										1.00256	1.00256		1.00256	2.28975	1.00256	6.20634
	0.994493										2.18233	0.994493		2.18233	0.994493	0.994493	6.35597
	1.00931										2.30995	1.00931		1.00931	1.00931	1.00931	6.46221
	0.986475										0.986475	0.986475		0.986475	0.986475	0.986475	6.5412
	1.00709										2.23969	1.00709		1.00709	1.00709	1.00709	6.43205
	1.51015										0.996723	0.996723		0.996723	0.996723	0.996723	7.16088
	1.00626										1.00626	1.00626		1.00626	1.00626	1.00626	6.29425
	0.992699										0.992699	0.992699		0.992699	0.992699	0.992699	7.11679
	0.998346										0.998346	0.998346		0.998346	0.998346	0.998346	5.79523
	1.00105										1.00105	1.00105		1.00105	1.00105	1.00105	6.42361
	0.994953										0.994953	0.994953		0.994953	0.994953	0.994953	6.70066
	0.997326										0.997326	0.997326		0.997326	1.87352	0.997326	7.1149
	1.00248										1.00248	1.00248		1.00248	1.00248	1.00248	6.30886
	1.00274										1.00274	1.00274		1.00274	1.00274	1.00274	5.89976
	0.993861										0.993861	0.993861		0.993861	0.993861	0.993861	6.35134
	0.994967										0.994967	0.994967		0.994967	0.994967	0.994967	6.11529
	1.00104										2.07978	1.00104		1.00104	1.00104	1.00104	7.05566
	1.00709										1.00709	1.00709		1.00709	2.53224	1.00709	6.55345
	2.18371										1.00374	1.00374		1.00374	1.00374	1.00374	6.21648
	2.66171										0.992403	0.992403		0.992403	0.992403	0.992403	7.04032
	0.9964										0.9964	0.9964		0.9964	0.9964	0.9964	6.79329
	0.990809										2.08597	0.990809		0.990809	0.990809	2.08597	6.44523
	1.00392										1.00392	1.00392		1.00392	1.00392	1.00392	5.82243
	0.995645										0.995645	0.995645		0.995645	0.995645	0.995645	6.7376
	2.06843										2.06843	0.999946		0.999946	0.999946	0.999946	6.41418
	1.00305										1.00305	1.00305		1.00305	1.00305	1.00305	6.25078
	0.999335										0.999335	0.999335		0.999335	0.999335	0.999335	5.27667
	0.995752										3.08977	0.995752		0.995752	0.995752	0.995752	6.33043
	1.00058										1.00058	1.00058		1.00058	1.00058	1.00058	6.27447
	0.993343										0.993343	0.993343		0.993343	0.993343	2.03486	6.10543
	1.01187										2.12702	1.01187		1.01187	1.01187	1.01187	6.23494
	0.987521										0.987521	0.987521		0.987521	0.987521	0.987521	6.12299
	1.01102										1.01102	1.01102		1.01102	1.01102	1.01102	6.38338
	2.51492										1.00286	1.00286		1.00286	1.00286	1.00286	6.71185
	0.997081										0.997081	0.997081		0.997081	0.997081	0.997081	6.61028
	1.00137										1.00137	1.00137		1.00137	1.00137	1.00137	6.72291
	2.76333										0.999759	0.999759		0.999759	0.999759	0.999759	6.75284
	1.01126										1.01126	1.01126		1.01126	1.01126	1.01126	6.293
	1.01104										1.01104	1.01104		1.01104	2.08482	1.01104	6.84013
	1.00383										1.00383	1.00383		1.00383	2.20159	1.00383	6.37948
	0.998579										0.998579	0.998579		0.998579	2.203	0.998579	6.66217
	1.00076										1.00076	1.00076		1.00076	2.2337	1.00076	6.40456
	0.996094										2.22355	0.996094		0.996094	0.996094	0.996094	6.41382
	2.57066										0.995213	0.995213		0.995213	0.995213	0.995213	5.90161
	3.47645										0.998478	0.998478		0.998478	0.998478	0.998478	5.01639
	1.00765										1.00765	1.00765		1.00765	1.00765	1.00765	7.12086
	0.997608										0.997608	0.997608		0.997608	0.997608	0.997608	6.66883
	2.19914										1.00138	1.00138		1.00138	1.00138	1.00138	6.29915
	1.00646										1.00646	1.00646		1.00646	1.00646	1.00646	6.6702
	1.00212										1.00212	1.00212		1.00212	1.00212	1.00212	5.62386
	1.00264										1.00264	1.00264		1.00264	1.00264	1.00264	7.02288
	2.12232										0.996731	0.996731		0.996731	0.996731	2.12232	5.91182
	1.00061										1.00061	1.00061		1.00061	1.00061	1.00061	6.14203
	0.995066										0.995066	0.995066		0.995066	0.995066	0.995066	6.5061
	0.996222										0.996222	0.996222		0.996222	0.996222	0.996222	6.70298
	0.994195										2.1505	0.994195		0.994195	0.994195	0.994195	6.19704
	0.997786										0.997786	0.997786		0.997786	0.997786	0.997786	6.38648
	1.00167										1.00167	1.00167		1.00167	1.00167	1.00167	6.56671
	0.999497										0.999497	0.999497		0.999497	0.999497	0.999497	6.53547
	2.47284										0.995122	0.995122		0.995122	0.995122	0.995122	7.10644
	0.995134										0.995134	0.995134		0.995134	0.995134	0.995134	5.1693
	2.17421										0.993296	0.993296		0.993296	0.993296	0.993296	6.06229
	2.38732										1.00207	1.00207		1.00207	1.00207	1.00207	6.80279
	1.00137										1.00137	1.00137		1.00137	1.00137	1.00137	6.39341
	0.99293										0.99293	0.99293		0.99293	0.99293	0.99293	6.61928
	0.99159										2.3302	0.99159		0.99159	0.99159	0.99159	6.94137
	0.99965										0.99965	0.99965		0.99965	0.99965	2.15521	6.82985
	2.4169										0.997698	0.997698		0.997698	0.997698	0.997698	6.22288
	0.993964										0.993964	0.993964		0.993964	0.993964	0.993964	6.4839
	2.53176										1.0052	2.53176		1.0052	1.0052	1.0052	6.73269
	0.999669										0.999669	0.999669		0.999669	0.999669	0.999669	6.42017
